# Supplementary material for: A relation based measure of semantic similarity for Gene Ontology annotations
Source: BMC Bioinformatics. 2008 Nov 4;9:468. doi: 10.1186/1471-2105-9-468 (PMC2655092; doi:10.1186/1471-2105-9-468)
Supplement: Additional file 1 — Averages and Standard Deviations of Similarity Values. Averages and standard deviations of similarity values of MaxResnik, SSAResnik and Wang's method for each pathway in SGD. [file 1471-2105-9-468-S1.xls]

## Sheet: Average
	Max_Resnik Inside	Max_Resnik Outside	Normalized Max_Resnik Inside	Normalized Max_Resnik Outside	SSA_Resnik Inside	SSA_Resnik Outside	Normalized SSA_Resnik Inside	Normalized SSA_Resnik Outside	Wang Inside	Wang Outside	SSA_Resnik Inside CC	SSA_Resnik Outside CC	Max_Resnik Inside CC	Max_Resnik Outside CC	Wang Inside CC	Wang Outside CC	Wang Inside BP	Wang Outside BP	SSA_Resnik Inside BP	SSA_Resnik Outside BP	Max_Resnik Inside BP	Max_Resnik Outside BP	SSA_Resnik Inside MF	SSA_Resnik Outside MF	Wang Inside MF	Wang Outside MF	Max_Resnik Inside MF	Max_Resnik Outside MF
alanine degradation	0	0	0	0	0	0	0	0	0	0	0	0	0	0	0	0	0	0	0	0	0	0	0	0	0	0	0	0
arginine degradation (aerobic)	0	0	0	0	0	0	0	0	0	0	0	0	0	0	0	0	0	0	0	0	0	0	0	0	0	0	0	0
butanediol biosynthesis	0	2.3232	0	0.269513	0	2.30877	0	0.267839	0	0.642524	0	0.982778	0	5.86617	0	0.752639	0	0.553498	0	1.81573	0	3.37313	0	1.90367	0	0.676352	0	1.90367
butanediol degradation	0	2.3232	0	0.269513	0	2.30877	0	0.267839	0	0.642524	0	0.982778	0	5.86617	0	0.752639	0	0.553498	0	1.81573	0	3.37313	0	1.90367	0	0.676352	0	1.90367
CDP-diacylglycerol biosynthesis	0	2.92748	0	0.339615	0	2.98495	0	0.346282	0	0.538911	0	1.54102	0	8.00546	0	0.651103	0	0.364598	0	2.71009	0	8.62227	0	1.55256	0	0.605305	0	1.55256
glutamate biosynthesis from glutamine	0	3.43905	0	0.398962	0	3.38197	0	0.39234	0	0.589448	0	1.22003	0	6.68536	0	0.680706	0	0.540729	0	3.19209	0	8.62227	0	2.42755	0	0.596133	0	2.42755
glutamate degradation IX	0	2.49175	0	0.289066	0	2.33656	0	0.271063	0	0.640207	0	1.34354	0	6.73527	0	0.653563	0	0.563478	0	2.07355	0	3.74745	0	1.60424	0	0.701511	0	1.60424
glutamine biosynthesis	0	3.42373	0	0.397185	0	3.33972	0	0.387439	0	0.595049	0	0.985335	0	5.66549	0	0.763142	0	0.509909	0	3.37846	0	8.62227	0	1.15773	0	0.63678	0	1.15773
glutathione degradation	0	3.06705	0	0.355807	0	3.04068	0	0.352748	0	0.504717	0	1.20455	0	7.00872	0	0.603407	0	0.318522	0	2.79006	0	4.63755	0	1.57192	0	0.58858	0	1.57192
glutathione-glutaredoxin system	0	3.14297	0	0.364614	0	2.79753	0	0.32454	0	0.549328	0	1.21525	0	8.19791	0	0.800392	0	0.408557	0	2.41563	0	4.19352	0	2.31173	0	0.556248	0	2.34108
glycine biosynthesis from glyoxylate	0	3.36922	0	0.390861	0	3.27572	0	0.380014	0	0.615709	0	1.17081	0	6.37508	0	0.685566	0	0.508217	0	2.89918	0	4.2151	0	2.18591	0	0.672508	0	2.18591
glycine biosynthesis from threonine	0	3.6425	0	0.422564	0	3.51147	0	0.407363	0	0.543641	0	1.30172	0	5.886	0	0.674755	0	0.42677	0	3.33224	0	8.62227	0	2.01261	0	0.61596	0	2.01261
L-serine degradation	0	3.39698	0	0.394081	0	2.78528	0	0.323119	0	0.593212	0	1.46428	0	7.26465	0	0.663485	0	0.531688	0	2.94555	0	4.62238	0	1.95997	0	0.62064	0	1.95997
lysine degradation III	0	0	0	0	0	0	0	0	0	0	0	0	0	0	0	0	0	0	0	0	0	0	0	0	0	0	0	0
nicotinate riboside salvage pathway I	0	3.38713	0	0.392938	0	3.30004	0	0.382835	0	0.548325	0	0.98432	0	5.11693	0	0.78193	0	0.40812	0	3.11523	0	4.94727	0	1.8617	0	0.601836	0	1.8617
pentose phosphate pathway	0	0	0	0	0	0	0	0	0	0	0	0	0	0	0	0	0	0	0	0	0	0	0	0	0	0	0	0
periplasmic NAD degradation	0	3.38545	0	0.392744	0	3.1684	0	0.367564	0	0.565621	0	1.03054	0	8.2416	0	0.777927	0	0.448121	0	3.34567	0	8.62227	0	1.74337	0	0.565833	0	1.74337
phosphatidic acid and phospholipid biosynthesis	0	0	0	0	0	0	0	0	0	0	0	0	0	0	0	0	0	0	0	0	0	0	0	0	0	0	0	0
phosphatidylinositol biosynthesis	0	2.3747	0	0.275487	0	3.01392	0	0.349643	0	0.527958	0	1.49212	0	8.0684	0	0.604296	0	0.360874	0	1.88192	0	4.07938	0	1.47812	0	0.59101	0	1.47812
p-hydroxybenzoate biosynthesis	0	0	0	0	0	0	0	0	0	0	0	0	0	0	0	0	0	0	0	0	0	0	0	0	0	0	0	0
sucrose degradation	0	2.21478	0	0.256936	0	2.5539	0	0.296276	0	0.569836	0	1.14219	0	8.04042	0	0.732451	0	0.460172	0	1.57633	0	3.5728	0	1.322	0	0.582475	0	1.322
superpathway of acetoin and butanediol biosynthesis	0	0	0	0	0	0	0	0	0	0	0	0	0	0	0	0	0	0	0	0	0	0	0	0	0	0	0	0
superpathway of chorismate	0	0	0	0	0	0	0	0	0	0	0	0	0	0	0	0	0	0	0	0	0	0	0	0	0	0	0	0
superpathway of glutathione metabolism (truncated &gamma;-glutamyl cycle)	0	3.06705	0	0.355807	0	3.04068	0	0.352748	0	0.504717	0	1.20455	0	7.00872	0	0.603407	0	0.318522	0	2.79006	0	4.63755	0	1.57192	0	0.58858	0	1.57192
superpathway of heme and siroheme biosynthesis	0	0	0	0	0	0	0	0	0	0	0	0	0	0	0	0	0	0	0	0	0	0	0	0	0	0	0	0
superpathway of leucine, isoleucine, and valine biosynthesis	0	0	0	0	0	0	0	0	0	0	0	0	0	0	0	0	0	0	0	0	0	0	0	0	0	0	0	0
superpathway of methionine biosynthesis	0	0	0	0	0	0	0	0	0	0	0	0	0	0	0	0	0	0	0	0	0	0	0	0	0	0	0	0
superpathway of NAD biosynthesis	0	0	0	0	0	0	0	0	0	0	0	0	0	0	0	0	0	0	0	0	0	0	0	0	0	0	0	0
superpathway of phenylalanine, tyrosine and tryptophan biosynthesis	0	0	0	0	0	0	0	0	0	0	0	0	0	0	0	0	0	0	0	0	0	0	0	0	0	0	0	0
superpathway of phospholipid biosynthesis	0	0	0	0	0	0	0	0	0	0	0	0	0	0	0	0	0	0	0	0	0	0	0	0	0	0	0	0
superpathway of serine and glycine biosynthesis	0	0	0	0	0	0	0	0	0	0	0	0	0	0	0	0	0	0	0	0	0	0	0	0	0	0	0	0
superpathway of sulfur amino acid biosynthesis	0	2.82291	0	0.327484	0	2.7986	0	0.324663	0	0.519126	0	0.97343	0	5.16305	0	0.77829	0	0.379415	0	2.61319	0	4.47208	0	1.53132	0	0.554885	0	1.53132
superpathway of TCA cycle and glyoxylate cycle	0	0	0	0	0	0	0	0	0	0	0	0	0	0	0	0	0	0	0	0	0	0	0	0	0	0	0	0
superpathway of threonine and methionine biosynthesis	0	0	0	0	0	0	0	0	0	0	0	0	0	0	0	0	0	0	0	0	0	0	0	0	0	0	0	0
superpathway of threonine biosynthesis	0	0	0	0	0	0	0	0	0	0	0	0	0	0	0	0	0	0	0	0	0	0	0	0	0	0	0	0
ubiquinone biosynthesis	0	0	0	0	0	0	0	0	0	0	0	0	0	0	0	0	0	0	0	0	0	0	0	0	0	0	0	0
methionine biosynthesis	2.73895	3.23478	0.317744	0.375264	2.73895	3.02275	0.317744	0.350667	0.558365	0.585218	1.04106	1.06174	8.62227	6.62511	0.874637	0.794292	0.511738	0.474418	2.73895	3.02133	2.73895	4.88665	0.932903	1.57086	0.484026	0.592218	0.932903	1.57086
acetoin biosynthesis	3.59576	2.87468	0.417141	0.33349	3.59576	2.97074	0.417141	0.344633	0.62989	0.599385	3.33708	1.17218	8.62227	6.49343	0.746835	0.718309	0.515732	0.498472	2.35638	2.41095	5.92917	5.08206	3.59576	2.01313	0.631309	0.618271	3.59576	2.01313
phosphatidic acid biosynthesis	3.80881	2.99794	0.441858	0.347788	3.79439	3.09035	0.440184	0.358509	0.720732	0.609545	2.16168	1.42801	8.62227	8.15482	0.777706	0.733936	0.71116	0.483875	3.0746	2.60977	3.51234	4.34172	2.96652	1.82136	0.693586	0.644579	2.96652	1.82136
dolichyl glucosyl phosphate biosynthesis	4.34079	2.33585	0.503572	0.27098	3.99069	2.72513	0.462957	0.31614	0.565872	0.508893	0.646774	1.12388	2.92114	6.13756	0.636213	0.679783	0.489683	0.311852	3.87066	2.04541	5.97611	5.93823	2.50815	1.58632	0.638579	0.594235	2.50815	1.58632
protein modifications	4.10099	2.17962	0.475753	0.252856	4.16685	2.22263	0.483393	0.257846	0.705967	0.514493	2.18919	1.18622	5.3181	7.07582	0.674563	0.631289	0.603901	0.293333	3.87749	1.88459	5.94156	5.8872	3.7169	1.53689	0.772481	0.614089	3.7169	1.53689
superpathway of glucose fermentation	4.91141	3.46996	0.569769	0.402547	4.95058	3.6375	0.574313	0.421984	0.648022	0.580555	1.59265	1.28304	7.64456	6.90072	0.770936	0.723342	0.552361	0.477516	4.67844	3.19403	7.54515	6.42827	2.87673	1.92852	0.713138	0.629565	2.87673	1.92852
salvage pathways of adenine, hypoxanthine, and their nucleosides	5.05932	2.86029	0.586928	0.33182	5.06466	2.40947	0.587547	0.279521	0.688547	0.541974	1.01823	0.979726	1.01823	5.54077	0.911952	0.768411	0.569566	0.369747	3.59538	2.43702	5.44543	4.20914	3.79624	1.62106	0.711899	0.613936	3.79624	1.62106
lipases biosynthesis	4.59911	2.49399	0.53354	0.289325	5.08473	2.35874	0.589876	0.273635	0.517148	0.472712	1.44391	1.18181	8.62227	7.16179	0.509695	0.553807	0.452833	0.34206	3.42295	2.34294	5.23659	5.58952	3.59964	1.42081	0.613189	0.555797	3.59964	1.42081
threonine degradation	5.18829	3.46218	0.601889	0.401645	5.18829	3.2758	0.601889	0.380024	0.717502	0.573432	1.04106	1.23141	8.62227	6.59962	0.576546	0.710397	0.641389	0.490312	5.18829	3.13481	8.62227	6.57514	4.8846	1.97039	0.891341	0.631612	4.8846	1.97039
de novo biosynthesis of purine nucleotides	5.23873	2.94587	0.607741	0.341748	5.23873	2.97522	0.607741	0.345153	0.660378	0.547746	1.35735	1.01183	6.43884	5.58194	0.762047	0.697563	0.597172	0.398775	5.14914	2.63194	6.35013	5.31402	2.21837	1.70302	0.674747	0.631632	2.21837	1.70302
homocysteine and cysteine interconversion	5.25498	2.51371	0.609626	0.291613	5.25498	2.91022	0.609626	0.337613	0.891258	0.596896	1.05441	1.001	1.05441	4.74856	0.890335	0.785905	0.876323	0.423264	5.25498	2.02686	5.25498	3.6899	4.8846	1.89875	0.905047	0.661432	4.8846	1.89875
homocysteine biosynthesis	5.25498	3.01729	0.609626	0.350033	5.25498	2.95951	0.609626	0.343331	0.739429	0.538753	1.04106	0.973541	1.04106	5.15628	1	0.778654	0.749859	0.390456	5.25498	2.69852	5.25498	4.54367	2.01562	1.9565	0.675275	0.61213	2.01562	1.9565
folate biosynthesis	5.27697	3.52334	0.612178	0.40874	5.27697	3.44529	0.612178	0.399685	0.654438	0.585236	1.29598	1.12174	6.67291	6.34137	0.757595	0.734872	0.622534	0.483486	5.00298	3.24515	6.18663	5.04173	2.80859	1.93062	0.645705	0.622046	2.80859	1.93106
folate polyglutamylation	5.31518	3.46369	0.616611	0.40182	5.31518	3.20879	0.616611	0.372249	0.670785	0.580578	1.20131	1.11884	7.6208	6.70972	0.822267	0.761597	0.636154	0.493054	4.81891	3.25807	6.72465	5.28899	2.91559	1.72579	0.642734	0.590969	2.91559	1.72579
folate interconversions	5.33438	3.53424	0.618838	0.410004	5.33438	3.42858	0.618838	0.397747	0.66333	0.57676	1.43512	1.10482	6.38784	6.18974	0.758891	0.72771	0.638089	0.489718	4.88342	3.29577	6.37448	5.20743	3.88506	1.983	0.654429	0.607707	3.88506	1.98369
very long chain fatty acid biosynthesis	5.46771	2.78974	0.634305	0.323635	5.33906	0	0.61938	0	0.739792	0.464305	2.73988	1.22665	8.62227	7.27205	0.909695	0.618597	0.663142	0.404206	5.43894	2.58181	5.70975	4.42289	1.78223	1.42488	0.427708	0.349352	1.78223	1.42488
TCA cycle, aerobic respiration	5.35654	3.31109	0.621408	0.384117	5.35654	3.51689	0.621408	0.407992	0.653592	0.561465	2.6397	1.40845	8.10626	7.56693	0.758196	0.687384	0.635485	0.458014	5.2028	3.02998	6.29143	4.92986	2.4297	1.78884	0.605071	0.59323	2.4297	1.78945
triglyceride biosynthesis	5.40432	2.41506	0.626952	0.28017	5.40432	2.63608	0.626952	0.30581	0.719095	0.538049	2.03778	1.19752	8.62227	7.09611	0.816649	0.673142	0.630958	0.432294	4.09871	2.10303	4.09871	4.10153	4.34198	1.48743	0.685179	0.535759	4.34198	1.48789
folate transformations	5.4207	3.58335	0.628852	0.415702	5.4207	3.45935	0.628852	0.401316	0.664653	0.5781	1.60262	1.14703	7.11103	6.58078	0.7855	0.739321	0.628263	0.48735	5.05142	3.3605	6.59057	5.28031	3.83234	1.96716	0.656847	0.605424	3.83234	1.96792
S-adenosylmethionine cycle	5.45378	3.09902	0.632689	0.359515	5.45378	2.86274	0.632689	0.332104	0.741469	0.576721	0.548201	0.800619	0.548201	4.1047	0.725836	0.707334	0.735625	0.473264	5.55254	2.72663	8.01168	5.28737	2.50513	1.67139	0.737554	0.617126	2.50513	1.67139
NAD salvage pathway	5.55763	3.35087	0.644736	0.388733	5.55763	3.19506	0.644736	0.370657	0.629043	0.536232	1.05441	0.894258	5.0906	5.11284	0.837124	0.740501	0.579359	0.405542	5.23451	3.10963	8.10769	6.7547	2.32472	1.59382	0.598258	0.600572	2.32472	1.59382
fatty acid oxidation pathway	5.5643	2.97434	0.64551	0.345051	5.5643	2.9651	0.64551	0.343979	0.779074	0.584375	3.18507	1.05202	6.02735	6.16809	0.677571	0.628465	0.870778	0.491686	5.36151	2.62848	5.36151	4.15834	2.51061	1.61953	0.744685	0.648634	2.51061	1.61953
phospholipid biosynthesis	5.56673	2.5861	0.645792	0.300011	5.56673	2.62857	0.645792	0.304939	0.728773	0.527008	1.87186	1.37893	7.02168	7.52884	0.789833	0.64122	0.745131	0.367045	5.31562	2.16613	6.31812	4.98991	2.48045	1.52232	0.658633	0.585999	2.48045	1.52232
D-erythroascorbic acid biosynthesis	5.56849	2.73651	0.645996	0.317461	5.56849	2.78681	0.645996	0.323296	0.633616	0.54125	0.383914	0.955608	2.91098	5.33997	0.420674	0.590884	0.603571	0.454729	3.0771	2.34901	6.77388	5.34681	5.56849	1.85013	0.772844	0.58697	5.56849	1.85013
formaldehyde oxidation II (glutathione-dependent)	5.62922	3.57663	0.653042	0.414922	5.62922	2.97601	0.653042	0.345245	0.637772	0.615604	1.82802	1.27965	8.62227	8.13624	0.904826	0.770581	0.498946	0.49873	5.61864	3.2057	5.61864	4.60287	2.12031	2.09351	0.63694	0.65818	2.12031	2.09351
glycolysis	5.66643	3.57654	0.657358	0.414912	5.66643	3.45834	0.657358	0.401199	0.74928	0.566157	2.44894	1.44307	8.45017	7.57167	0.863404	0.745363	0.746123	0.405196	5.54673	3.35893	8.5187	8.13006	2.0736	1.76095	0.673304	0.61591	2.0736	1.76142
arginine degradation (anaerobic)	5.69586	2.98174	0.660772	0.34591	5.69586	3.18061	0.660772	0.36898	0.57895	0.555294	1.04106	1.14287	6.0952	5.68772	0.777889	0.730124	0.475831	0.376909	5.69586	2.42366	8.39122	4.58706	0.932903	1.78415	0.62306	0.622748	0.932903	1.78415
lipid-linked oligosaccharide biosynthesis	5.57545	2.4197	0.646804	0.280708	5.73084	2.62785	0.664831	0.304855	0.863052	0.541035	3.02538	1.26979	8.62227	7.05612	0.953429	0.623618	0.744001	0.387035	6.58845	2.20339	8.46501	5.92723	4.50487	1.56938	0.831326	0.596792	4.50487	1.56938
sphingolipid metabolism	5.7336	2.54693	0.66515	0.295467	5.7336	2.39765	0.66515	0.278149	0.683358	0.524558	2.71131	1.11801	8.44545	6.87503	0.844736	0.606605	0.534773	0.384264	5.63713	2.01959	7.76257	6.43358	1.642	1.55154	0.612612	0.590685	1.642	1.55182
gluconeogenesis	5.74834	3.55429	0.666861	0.412331	5.74834	3.51191	0.666861	0.407414	0.688178	0.569192	2.13403	1.36944	7.98936	7.53685	0.791046	0.726544	0.664978	0.445036	5.68206	3.34664	7.64244	6.67309	2.10231	1.72011	0.662488	0.611756	2.10231	1.72028
aspartate biosynthesis	5.78839	3.44088	0.671507	0.399175	5.78839	3.55936	0.671507	0.412919	0.715321	0.617046	2.22149	1.39228	8.62227	7.75321	0.786181	0.727858	0.636667	0.510208	4.44904	3.04019	4.44904	4.66715	5.67287	2.10262	0.759716	0.666598	5.67287	2.10262
pantothenate and coenzyme A biosynthesis	6.48864	2.77329	0.752742	0.321727	5.90401	2.62379	0.68492	0.304384	0.573452	0.549183	0.885684	1.14164	4.09003	6.06962	0.710313	0.712633	0.517279	0.335268	6.01652	2.41479	7.27131	4.98056	1.71437	1.56252	0.540816	0.638901	1.71666	1.56252
glutathione-glutaredoxin redox reactions	5.9969	2.46456	0.695696	0.285912	5.9969	2.38232	0.695696	0.276372	0.654679	0.521481	0.924469	1.04533	5.76663	6.14307	0.623315	0.680699	0.581709	0.388687	3.8932	2.00206	3.8932	3.83588	5.0397	1.74049	0.702107	0.56465	5.0397	1.74565
tetrapyrrole biosynthesis	6.05732	3.11788	0.702706	0.361702	6.05732	3.2602	0.702706	0.378214	0.6701	0.532202	0.550426	0.877695	3.0775	4.77331	0.570151	0.661245	0.732073	0.416557	6.05732	2.70791	8.19478	6.60934	1.84561	1.68667	0.618354	0.609147	1.84561	1.68667
dolichyl phosphate D-mannose biosynthesis	5.62485	2.90214	0.652535	0.336675	6.06112	3.03977	0.703146	0.352641	0.602215	0.535009	1.04106	1.33236	7.35874	7.08316	0.707427	0.698048	0.557036	0.373665	5.62485	2.6727	8.62227	6.58376	1.67984	1.43795	0.607023	0.600584	1.67984	1.43795
glyoxylate cycle	6.09065	3.46337	0.706572	0.401783	6.09065	3.35862	0.706572	0.389631	0.701802	0.562313	1.9775	1.3549	7.54957	7.1995	0.729169	0.693052	0.708895	0.46606	5.9459	3.26216	5.9459	5.05881	2.50167	1.62476	0.674785	0.604687	2.50167	1.62476
phenylalanine biosynthesis	6.09544	3.15195	0.707128	0.365655	6.09544	2.6837	0.707128	0.311334	0.715834	0.590803	1.04329	0.993111	1.04329	5.77258	0.898255	0.766381	0.610248	0.419961	5.71168	2.67716	7.20955	5.44852	2.09894	1.74698	0.704561	0.653395	2.09894	1.74698
tyrosine biosynthesis	6.09544	3.19599	0.707128	0.370765	6.09544	2.72374	0.707128	0.315979	0.732508	0.599768	1.04329	0.994215	1.04329	5.79417	0.898255	0.766116	0.603162	0.427876	5.71168	2.72141	8.12298	5.62967	2.09894	1.78626	0.760605	0.664681	2.09894	1.78626
phenylalanine degradation	6.05216	3.81109	0.702107	0.442122	6.0969	3.73909	0.707297	0.433769	0.732845	0.594112	1.10683	1.12592	6.21068	6.37096	0.819338	0.741649	0.648989	0.477938	5.89556	3.53072	8.21763	7.21384	3.77708	2.11174	0.796315	0.656988	3.77708	2.11174
tryptophan degradation	6.05216	3.81109	0.702107	0.442122	6.0969	3.73909	0.707297	0.433769	0.732845	0.594112	1.10683	1.12592	6.21068	6.37096	0.819338	0.741649	0.648989	0.477938	5.89556	3.53072	8.21763	7.21384	3.77708	2.11174	0.796315	0.656988	3.77708	2.11174
cysteine biosynthesis from homocysteine	6.13737	3.38948	0.711992	0.393211	6.13737	3.31357	0.711992	0.384405	0.843631	0.574677	1.04106	1.10017	8.62227	7.04916	0.874637	0.784281	0.795666	0.461329	6.13737	3.07733	8.62227	6.49913	4.8846	1.99896	0.92194	0.63979	4.8846	1.99896
cysteine biosynthesis/homocysteine degradation	6.13737	3.38948	0.711992	0.393211	6.13737	3.31357	0.711992	0.384405	0.843631	0.574677	1.04106	1.10017	8.62227	7.04916	0.874637	0.784281	0.795666	0.461329	6.13737	3.07733	8.62227	6.49913	4.8846	1.99896	0.92194	0.63979	4.8846	1.99896
superpathway of glutamate biosynthesis	6.14102	3.57219	0.712416	0.414407	6.14102	3.49429	0.712416	0.40537	0.750388	0.584897	1.14661	1.23002	8.62227	7.27381	0.756498	0.744049	0.731803	0.507485	5.88561	3.45463	7.81755	6.25524	4.22828	1.85322	0.767821	0.601634	4.22828	1.85322
UDP-N-acetylglucosamine biosynthesis	6.16568	2.59143	0.715277	0.30063	6.16568	2.0734	0.715277	0.240533	0.692736	0.567362	1.04774	0.99803	1.04774	5.56599	0.874228	0.756282	0.725575	0.4474	6.16568	1.94667	6.16568	3.71058	1.47426	1.55021	0.58283	0.579311	1.47426	1.55021
isoleucine biosynthesis	6.16854	3.08715	0.715608	0.358138	6.16854	3.07468	0.715608	0.356691	0.762328	0.598498	2.19036	1.24861	7.62971	6.80056	0.832667	0.69718	0.840698	0.499369	5.99924	2.74585	6.75326	4.79937	2.50158	1.81916	0.658669	0.639925	2.50158	1.81916
histidine biosynthesis	6.22438	3.096	0.722086	0.359165	6.22438	2.95142	0.722086	0.342392	0.735221	0.591182	1.18689	1.20548	5.26908	7.45966	0.842117	0.64763	0.839733	0.516012	6.22438	2.69121	6.77774	4.70752	1.56134	1.97676	0.640996	0.633688	1.56134	1.97676
leucine degradation	6.22642	3.72437	0.722323	0.432061	6.22642	3.39439	0.722323	0.393781	0.726824	0.597519	1.21287	1.18082	7.43769	6.56796	0.766683	0.727308	0.662392	0.497843	6.01546	3.53415	7.99288	6.76944	3.44353	1.90037	0.788453	0.657747	3.44353	1.90037
phosphatidylinositol phosphate biosynthesis	6.63286	1.98851	0.769474	0.230686	6.23441	2.34293	0.72325	0.271802	0.648137	0.474017	1.77097	1.14798	8.24558	7.52187	0.655079	0.632179	0.553344	0.277391	5.78117	1.54702	6.72842	4.13161	4.35958	1.32436	0.692681	0.520529	4.3831	1.32436
valine biosynthesis	6.24267	3.09962	0.724208	0.359585	6.24267	3.12099	0.724208	0.362063	0.751123	0.599396	2.43899	1.26079	8.15908	6.82695	0.81891	0.698596	0.818348	0.496983	6.00565	2.76436	6.88533	4.87083	2.4951	1.80917	0.660821	0.640887	2.4951	1.80917
heme biosynthesis	6.25377	3.10328	0.725495	0.36001	6.25377	2.90699	0.725495	0.337238	0.695923	0.515508	2.20816	1.29414	8.62227	7.48045	0.759949	0.699548	0.714831	0.369353	6.05732	2.62194	7.3398	5.43563	2.51875	1.58867	0.615602	0.561915	2.51875	1.58867
citrulline biosynthesis	7.08722	3.05702	0.822183	0.354643	6.31969	3.03988	0.733143	0.352655	0.819803	0.605198	3.83709	1.16811	8.62227	8.11394	0.932464	0.733833	0.945279	0.532552	6.31969	2.75055	6.31969	4.22392	3.12982	1.51239	0.63734	0.617416	3.12982	1.51239
pyridoxal 5'-phosphate salvage pathway	6.31969	2.58103	0.733143	0.299423	6.31969	2.68227	0.733143	0.311168	0.542865	0.529455	0.0553384	0.828077	0.0553384	4.88909	0.696339	0.657508	0.522942	0.382106	6.31969	2.26087	6.31969	4.09703	1.96042	1.92403	0.499407	0.602409	1.96042	1.92543
valine degradation	6.31317	3.72717	0.732387	0.432387	6.36687	3.7421	0.738616	0.434118	0.746642	0.604191	1.19607	1.19201	7.2446	6.61668	0.788742	0.730907	0.692004	0.502559	6.15355	3.53697	8.15091	7.03468	3.47092	1.93868	0.794788	0.663011	3.47092	1.93868
salvage pathways of pyrimidine ribonucleotides	6.39067	2.93541	0.741378	0.340535	6.39067	2.9654	0.741378	0.344014	0.646022	0.541215	1.04774	1.10015	4.83834	6.55037	0.867982	0.735757	0.57875	0.343827	6.19806	2.1799	6.19806	3.88282	1.85902	1.58119	0.609571	0.63431	1.85902	1.58119
isoleucine degradation	6.37595	3.75299	0.73967	0.435381	6.41382	3.68704	0.744062	0.42773	0.733183	0.594587	1.20175	1.17137	7.06445	6.53246	0.791689	0.733322	0.659029	0.487746	6.24375	3.54122	8.1516	6.83759	3.41638	1.98331	0.797349	0.658352	3.41638	1.98331
non-oxidative branch of the pentose phosphate pathway	6.44277	2.95208	0.747421	0.342469	6.44277	2.71627	0.747421	0.315112	0.791527	0.565215	1.04202	1.05974	3.74959	5.76752	0.897015	0.792078	0.815679	0.398539	5.98322	2.69964	6.92574	4.74236	3.43892	1.22934	0.737352	0.621918	3.43892	1.22934
ergosterol biosynthesis	6.47444	2.95571	0.751095	0.34289	6.47444	2.97798	0.751095	0.345473	0.794047	0.569649	2.49027	1.31403	8.21951	7.21556	0.786726	0.657244	0.86839	0.486649	6.43635	2.71402	6.73213	4.6231	2.33374	1.68763	0.654788	0.614867	2.33374	1.68763
sulfate assimilation pathway	6.48063	3.14292	0.751813	0.364608	6.48063	2.88347	0.751813	0.334509	0.787249	0.579348	1.72987	1.1434	8.55296	6.95079	0.874964	0.75317	0.848981	0.485288	6.31969	2.95263	6.31969	4.69033	3.21994	1.9354	0.65631	0.629685	3.21994	1.95179
glycogen biosynthesis	6.49572	2.76328	0.753564	0.320566	6.49572	2.8652	0.753564	0.332389	0.840997	0.530732	0.646774	0.835899	2.92114	4.99436	0.737145	0.700053	0.852838	0.300049	6.13737	2.21012	6.13737	4.0075	5.69013	1.55927	0.869933	0.634378	5.69013	1.55965
superpathway of histidine, purine, and pyrimidine biosynthesis	6.49598	3.40813	0.753594	0.395375	6.49598	3.32246	0.753594	0.385436	0.891963	0.56126	1.04106	0.980462	1.04106	5.46469	1	0.767339	0.830639	0.454444	6.49598	3.20628	6.49598	4.89321	5.85551	1.86066	0.958403	0.626406	5.85551	1.86066
fatty acid biosynthesis, initial steps	6.50603	3.499	0.75476	0.405916	6.50603	3.46509	0.75476	0.401982	0.756192	0.607136	2.53707	1.43695	7.90352	7.81921	0.838593	0.748849	0.805928	0.509902	5.50043	3.15074	8.26014	7.56892	4.70878	2.37841	0.694717	0.624738	4.70878	2.37841
mevalonate pathway	6.52075	3.2703	0.756468	0.379385	6.52075	3.25853	0.756468	0.37802	0.734727	0.564726	2.0997	1.38479	7.78309	7.74366	0.725186	0.708077	0.808015	0.47458	6.496	3.01267	7.62313	5.87315	1.76745	1.85051	0.608641	0.619191	1.76745	1.85051
glycerol biosynthesis	6.58586	3.27509	0.764021	0.379941	6.58586	3.19918	0.764021	0.371135	0.757463	0.597403	2.12372	1.28899	7.36096	7.16972	0.875507	0.774004	0.698788	0.468662	6.51828	3.0133	8.05541	5.24637	3.26498	1.82166	0.775883	0.659031	3.26498	1.82166
leucine biosynthesis	6.58588	3.15767	0.764023	0.366319	6.58588	2.94181	0.764023	0.341278	0.764324	0.608389	1.38156	1.19808	7.07254	6.62032	0.680063	0.703061	0.854847	0.525812	6.4175	2.92767	7.09126	4.90882	2.2357	1.63066	0.685899	0.652732	2.2357	1.63066
lysine biosynthesis	6.58767	3.20757	0.764231	0.372108	6.58767	2.78991	0.764231	0.323655	0.780466	0.601696	1.25215	1.0917	6.49326	6.41727	0.777386	0.741564	0.871317	0.517815	6.48498	2.97345	8.2124	6.5245	1.89372	1.81397	0.680529	0.64195	1.89372	1.81397
de novo NAD biosynthesis	6.58793	3.21152	0.764261	0.372566	6.58793	3.22648	0.764261	0.374302	0.759308	0.571602	1.05441	0.911773	1.05441	4.97509	0.923691	0.753661	0.787441	0.432045	6.31969	3.00996	7.47098	5.45213	2.45985	1.58403	0.685592	0.640942	2.45985	1.58403
de novo biosynthesis of pyrimidine deoxyribonucleotides	6.58977	2.63823	0.764475	0.306059	6.58977	2.82362	0.764475	0.327566	0.684889	0.537066	2.56707	0.978754	7.57714	6.12635	0.839428	0.742713	0.628775	0.393135	6.41129	2.4156	6.89997	4.5253	3.25973	1.58598	0.655001	0.590314	3.25973	1.58598
folate biosynthesis II	6.60449	3.58379	0.766182	0.415753	6.60449	3.56014	0.766182	0.413009	0.684027	0.595842	1.04106	1.1778	6.80278	6.51579	0.755198	0.739338	0.723824	0.480197	6.60449	3.25787	6.60449	4.82546	2.08678	1.87495	0.640717	0.637846	2.08678	1.87495
chorismate biosynthesis	6.62199	3.51925	0.768212	0.408266	6.62199	3.45694	0.768212	0.401037	0.757279	0.631292	1.04181	1.01415	3.98931	6.01958	0.876883	0.762897	0.813678	0.544045	6.13737	3.07513	6.13737	4.50141	5.37484	2.41042	0.697936	0.662028	5.37484	2.41173
ubiquinone Q prenylation	6.63992	3.08627	0.770292	0.358036	6.63992	2.37466	0.770292	0.275483	0.705172	0.557739	3.0109	1.46744	8.62227	7.79343	0.8365	0.642279	0.701856	0.457495	6.42505	2.68389	6.42505	4.36055	2.55667	1.66984	0.605716	0.58519	2.55667	1.66984
glycine biosynthesis from serine	6.67636	3.04468	0.77452	0.353211	6.67636	3.26051	0.77452	0.378249	0.918572	0.584261	1.04106	1.03688	8.62227	5.8341	0.623911	0.717258	0.912362	0.454166	6.42505	2.8037	8.62227	8.62227	6.67636	2.06044	1	0.675082	6.67636	2.06044
serine biosynthesis from glyoxylate	6.67636	3.04468	0.77452	0.353211	6.67636	3.26051	0.77452	0.378249	0.918572	0.584261	1.04106	1.03688	8.62227	5.8341	0.623911	0.717258	0.912362	0.454166	6.42505	2.8037	8.62227	8.62227	6.67636	2.06044	1	0.675082	6.67636	2.06044
de novo biosynthesis of pyrimidine ribonucleotides	6.72645	4.10353	0.780331	0.476048	6.72645	3.19404	0.780331	0.370538	0.6942	0.563324	0.915757	1.0499	4.75886	5.1471	0.726732	0.727013	0.714819	0.445969	6.72002	3.92498	7.86626	5.87761	1.92279	1.55697	0.663401	0.598523	1.92279	1.55697
riboflavin, FMN and FAD biosynthesis	6.73723	2.80942	0.781582	0.325919	6.73723	2.77135	0.781582	0.321502	0.575354	0.536843	0.755907	1.06224	3.1458	5.4648	0.578322	0.672551	0.580414	0.370431	6.64298	2.41299	6.69249	4.28165	2.44593	1.7666	0.575839	0.595295	2.44593	1.76899
hexaprenyl diphosphate biosynthesis	6.76158	2.84709	0.784406	0.330289	6.76158	2.84875	0.784406	0.330481	0.687446	0.542348	1.16772	1.33411	8.62227	8.05852	0.726161	0.749028	0.580941	0.401229	5.98322	2.57084	7.56665	5.26824	6.13169	1.52693	0.856501	0.61052	6.13169	1.52693
glutamate degradation I	6.77913	3.06445	0.786442	0.355505	6.77913	3.46051	0.786442	0.401451	0.660547	0.558759	1.04106	1.0054	6.0952	5.74544	0.843293	0.755351	0.604829	0.417886	6.18056	2.42783	6.18056	3.93164	2.25014	1.91065	0.649591	0.622865	2.25014	1.91065
tryptophan degradation via kynurenine	6.78179	3.19217	0.78675	0.370321	6.78179	3.19879	0.78675	0.371089	0.661767	0.539896	0.715158	0.921781	2.73681	5.20684	0.663459	0.686537	0.725965	0.405539	6.78179	3.01118	6.78179	4.59742	1.61845	1.61756	0.605932	0.598536	1.61845	1.61756
asparagine biosynthesis	6.78958	3.13746	0.787655	0.363975	6.78958	3.10292	0.787655	0.359967	0.750015	0.592711	1.04106	1.22335	7.35874	6.83965	0.758883	0.733014	0.772913	0.512275	6.78958	2.84109	7.79748	5.35118	3.1974	1.69169	0.715502	0.611082	3.1974	1.69169
<i>myo</i>-inositol biosynthesis	6.79263	2.8517	0.788008	0.330824	6.79263	2.72917	0.788008	0.316609	0.634276	0.534362	0.383914	0.683092	0.383914	3.74145	0.570466	0.652467	0.464586	0.392902	6.65747	2.52648	6.65747	4.22362	3.26498	1.59399	0.745908	0.599188	3.26498	1.59399
biotin biosynthesis	6.83051	3.39836	0.792403	0.394241	6.83051	3.3357	0.792403	0.386973	0.604951	0.543042	1.04106	1.05211	6.0952	6.04939	0.749274	0.730908	0.632389	0.333231	6.83051	3.08253	8.02502	5.87273	1.62459	1.85651	0.592702	0.614701	1.62459	1.85651
phospholipid biosynthesis (Kennedy pathway)	6.83051	2.81407	0.792403	0.326458	6.83051	2.74911	0.792403	0.318922	0.640517	0.51748	1.19627	1.37319	8.62227	7.68157	0.617094	0.676	0.607178	0.318592	6.83051	2.3915	6.83051	4.3359	2.75298	1.57153	0.763042	0.605137	2.75298	1.57204
threonine biosynthesis	6.83051	2.53483	0.792403	0.294064	6.83051	2.58396	0.792403	0.299763	0.674897	0.542486	0.0553384	0.528051	0.0553384	2.28181	0.412343	0.62429	0.818413	0.425891	6.83051	2.05634	6.83051	3.544	0.932903	1.71939	0.555112	0.630392	0.932903	1.71939
arginine biosynthesis	6.84745	3.1892	0.794367	0.369977	6.84745	3.1817	0.794367	0.369107	0.706789	0.571064	2.22015	1.37716	6.68839	7.20466	0.745865	0.688057	0.780917	0.487694	6.77043	2.72886	7.87846	5.38666	2.27009	1.88685	0.59893	0.60511	2.27009	1.89068
nicotinamide riboside salvage pathway I	6.85617	3.29688	0.795379	0.382469	6.85617	3.20033	0.795379	0.371268	0.764444	0.544722	0.754215	0.844415	0.754215	4.14744	0.745638	0.739453	0.787973	0.42356	6.31969	3.07602	7.85475	6.12208	4.47836	1.68045	0.760124	0.598635	4.47836	1.68045
allantoin degradation	6.90753	3.02062	0.801338	0.35042	6.90753	3.09399	0.801338	0.358931	0.664072	0.528119	0.275532	0.737564	1.96025	4.21723	0.588951	0.616287	0.713989	0.426776	6.83051	2.60314	6.83051	4.23751	4.69872	1.5914	0.662272	0.586168	4.69872	1.5914
proline biosynthesis	7.01284	2.94668	0.813554	0.341842	7.01284	3.19432	0.813554	0.370571	0.709709	0.584202	1.04106	0.989028	1.04106	5.16826	0.898255	0.791665	0.718255	0.468327	7.01284	2.83413	8.62227	7.16038	1.56706	1.67156	0.628129	0.619003	1.56706	1.67156
inositol phosphate biosynthesis	7.08425	3.33409	0.821839	0.386786	7.08425	3.12847	0.821839	0.362932	0.557649	0.47361	0.72437	0.692651	1.69474	3.92278	0.674757	0.668702	0.422781	0.319027	6.76385	3.07029	8.55917	7.63062	4.55874	1.67809	0.628075	0.551524	4.55874	1.67885
mannose degradation	7.10082	2.9562	0.823762	0.342946	7.10082	3.04136	0.823762	0.352826	0.693699	0.523144	2.22372	1.29278	7.75221	6.78881	0.814828	0.73652	0.610215	0.348204	7.10082	2.45781	8.43917	5.68499	3.97287	1.73802	0.751863	0.629881	3.97287	1.73802
oxidative branch of the pentose phosphate pathway	7.20274	3.59529	0.835585	0.417088	7.12678	2.93917	0.826773	0.340972	0.722126	0.585719	1.43676	1.23167	8.62227	6.90869	0.823149	0.754705	0.690569	0.449886	7.01284	3.22822	8.62227	6.84767	3.14945	2.01028	0.695801	0.650458	3.14945	2.01028
pyruvate dehydrogenase complex	7.12914	3.40443	0.827046	0.394945	7.12914	3.43914	0.827046	0.398972	0.769806	0.557753	6.10672	1.31354	8.62227	7.66336	0.929126	0.649368	0.739482	0.479439	5.47609	3.10708	5.47609	4.62098	4.8167	1.87512	0.656138	0.579553	4.8167	1.8793
tryptophan biosynthesis	7.14373	3.48789	0.828739	0.404628	7.14373	2.93263	0.828739	0.340212	0.852724	0.553968	2.02603	0.992321	6.99868	6.29542	0.875122	0.774626	0.921002	0.422592	7.01284	2.81586	8.62227	7.87777	2.71741	1.44858	0.728241	0.611324	2.71741	1.44858
serine biosynthesis from 3-phosphoglycerate	7.16555	3.53008	0.83127	0.409522	7.16555	2.98441	0.83127	0.346219	0.790836	0.613315	1.04106	0.989147	1.04106	4.8713	0.923691	0.792192	0.82648	0.520331	7.01284	3.17106	7.81755	5.61053	2.99408	1.94264	0.722532	0.658047	2.99408	1.94264
galactose degradation	7.31023	2.7608	0.848055	0.320278	7.20931	2.95725	0.836347	0.343068	0.699559	0.554635	0.479753	0.68736	0.479753	3.38528	0.707518	0.630043	0.735264	0.461649	7.31023	2.23377	8.12045	5.12468	2.64656	1.73296	0.674518	0.622154	2.64656	1.73296
glycerol degradation	7.23598	2.71705	0.839441	0.315203	7.23598	2.66516	0.839441	0.309184	0.614744	0.553276	1.04106	1.25203	8.62227	6.86897	0.553949	0.69695	0.816397	0.429579	7.23598	2.09306	7.23598	3.80397	0.932903	1.70053	0.465199	0.596703	0.932903	1.70109
asparagine degradation	7.26423	3.08256	0.842718	0.357606	7.26423	3.05576	0.842718	0.354497	0.730966	0.520995	2.48271	0.93296	4.44027	4.77856	0.619156	0.581982	0.771847	0.422572	7.26423	2.72565	7.26423	4.17974	4.40451	1.52571	0.796787	0.589748	4.40451	1.52571
removal of superoxide radicals	7.27321	2.37846	0.84376	0.275924	7.27321	2.28229	0.84376	0.264767	0.76087	0.522028	1.96536	1.29584	8.62227	6.79898	0.711837	0.689963	0.690933	0.40142	7.20563	1.86974	7.32116	3.60831	5.31639	1.79028	0.865467	0.583528	5.31639	1.79028
salvage pathways of pyrimidine deoxyribonucleotides	7.31827	3.12379	0.848987	0.362389	7.31827	3.06205	0.848987	0.355226	0.642458	0.535936	1.05441	1.00334	1.05441	6.0382	1	0.769221	0.576295	0.322506	7.31827	2.41691	7.31827	4.08817	1.22232	1.59456	0.567618	0.644033	1.22232	1.59456
fatty acid elongation, saturated	7.35064	3.5764	0.852742	0.414895	7.35064	3.57516	0.852742	0.414751	0.811719	0.623757	3.59889	1.45748	8.08782	7.71753	0.840768	0.751259	0.825611	0.533683	5.26248	3.20317	8.30605	7.37027	7.35064	2.55542	0.794296	0.640974	7.35064	2.55542
polyamine biosynthesis	7.46703	3.16856	0.866245	0.367582	7.46703	3.10154	0.866245	0.359808	0.785036	0.550859	1.04329	0.986833	1.04329	4.69563	0.898255	0.797042	0.741161	0.348016	7.46703	3.00065	8.50675	6.46377	2.39047	1.45039	0.780747	0.650486	2.39047	1.45039
polyamine degradation	7.46703	3.28098	0.866245	0.380624	7.46703	2.84541	0.866245	0.330094	0.840668	0.562669	1.04106	0.979809	1.04106	5.70444	1	0.754628	0.797839	0.497035	7.46703	3.09882	7.46703	4.46956	4.30224	1.6755	0.850269	0.565964	4.30224	1.6755
4-aminobutyrate degradation	7.52366	3.16897	0.872815	0.36763	7.52366	3.59572	0.872815	0.417137	0.637532	0.511621	1.04106	1.12922	8.62227	6.19472	0.764939	0.713339	0.664284	0.355388	7.52366	2.15544	7.52366	3.48398	0.932903	1.3142	0.578928	0.577433	0.932903	1.3142
acetoin biosynthesis II	7.52366	4.08653	0.872815	0.474075	7.52366	4.13071	0.872815	0.4792	0.911669	0.572037	1.04551	1.09178	6.0952	6.23123	0.881257	0.787954	0.828776	0.403661	7.23598	3.69767	8.62227	7.47812	7.52366	2.6972	1	0.666347	7.52366	2.6972
glutathione biosynthesis	7.52366	2.97347	0.872815	0.344951	7.52366	2.95702	0.872815	0.343042	0.623651	0.482512	2.65869	1.34648	2.65869	8.15867	1	0.643916	0.538168	0.333496	7.52366	2.88465	7.52366	4.81136	4.21555	1.26449	0.699301	0.586117	4.21555	1.26449
glycine cleavage complex	7.52366	3.43474	0.872815	0.398462	7.52366	3.51318	0.872815	0.407562	0.766617	0.579436	7.52366	1.35891	8.62227	7.66304	0.898038	0.734072	0.746694	0.504161	7.23598	3.09491	7.23598	4.48789	7.23598	2.05279	0.687046	0.575561	7.23598	2.05659
glycogen catabolism	7.52366	2.87313	0.872815	0.33331	7.52366	2.80089	0.872815	0.324929	0.757703	0.588083	1.04106	1.11681	8.62227	7.30765	0.718023	0.776396	0.806046	0.4238	7.52366	2.23381	7.52366	4.12227	4.18358	1.87842	0.735848	0.652959	4.18358	1.87842
nicotinamide riboside salvage pathway II	7.52366	3.10868	0.872815	0.360635	7.52366	3.13756	0.872815	0.363986	0.649277	0.533543	1.04106	1.25125	8.62227	7.82189	0.695174	0.670128	0.715153	0.429736	7.52366	2.72852	7.52366	4.48892	0.932903	1.44989	0.525017	0.597573	0.932903	1.44989
nicotinate riboside salvage pathway II	7.52366	3.10868	0.872815	0.360635	7.52366	3.13756	0.872815	0.363986	0.649277	0.533543	1.04106	1.25125	8.62227	7.82189	0.695174	0.670128	0.715153	0.429736	7.52366	2.72852	7.52366	4.48892	0.932903	1.44989	0.525017	0.597573	0.932903	1.44989
phospholipid biosynthesis II (Kennedy pathway)	7.52366	3.41096	0.872815	0.395703	7.52366	3.25323	0.872815	0.377405	0.714537	0.544664	1.04106	1.15862	6.0952	6.21639	0.642552	0.70407	0.761603	0.345301	7.52366	3.03359	7.52366	4.68624	2.75298	1.58815	0.76716	0.632304	2.75298	1.58867
trehalose biosynthesis	7.52366	2.27195	0.872815	0.263567	7.52366	2.49615	0.872815	0.289577	0.87759	0.584621	7.23598	1.09177	8.62227	8.20101	0.924782	0.775407	0.847999	0.404409	6.67636	1.03081	6.67636	2.82878	7.52366	2.03586	0.875989	0.627951	7.52366	2.03586
trehalose degradation	7.52366	2.17134	0.872815	0.251896	7.52366	1.55765	0.872815	0.180702	0.816012	0.582761	1.04106	1.1091	8.62227	6.34099	0.554246	0.645052	0.918488	0.467463	7.52366	1.73842	7.52366	3.54805	7.52366	1.24855	0.891092	0.652528	7.52366	1.24855
fatty acid elongation, unsaturated	7.65566	3.53341	0.888127	0.409908	7.65566	3.5354	0.888127	0.410139	0.794374	0.625812	1.67434	1.36603	7.35901	7.55106	0.80661	0.738869	0.768215	0.537906	4.84426	3.18675	7.87484	6.83855	7.65566	2.43975	0.818435	0.660667	7.65566	2.43975
2-ketoglutarate dehydrogenase complex	7.65882	3.58159	0.888494	0.415497	7.65882	3.58739	0.888494	0.41617	0.727212	0.556811	7.52366	1.43017	8.62227	7.69745	0.930666	0.657455	0.669421	0.474071	7.52366	3.10136	7.52366	4.88986	5.34833	2.27411	0.606283	0.568939	5.34833	2.2788
chitin biosynthesis	7.65882	2.67312	0.888494	0.310107	7.65882	2.72548	0.888494	0.316181	0.825609	0.482723	4.40993	0.850042	8.62227	5.49877	0.81289	0.558771	0.788138	0.29639	5.84968	2.19263	8.62227	3.77965	7.52366	1.59599	0.884481	0.60376	7.52366	1.59599
methylglyoxal catabolism	7.65882	2.92238	0.888494	0.339023	7.65882	2.4339	0.888494	0.282355	0.799019	0.533727	1.04106	1.1399	6.0952	6.3254	0.699379	0.738333	0.77074	0.362339	7.52366	2.5673	7.52366	4.15124	4.28375	1.51687	0.852671	0.577782	4.28375	1.51687
acetate utilization	7.92913	3.32302	0.919852	0.385501	7.92913	3.36472	0.919852	0.390338	0.873552	0.591624	3.40192	1.58312	8.62227	7.57587	0.776919	0.734251	0.836314	0.47846	7.52366	3.0938	7.52366	4.7029	7.92913	1.33342	1	0.615741	7.92913	1.33342
fructose degradation	7.92913	3.04269	0.919852	0.35298	7.92913	3.10614	0.919852	0.360341	0.843269	0.532141	3.40192	1.36421	8.62227	7.67182	0.79422	0.756882	0.744462	0.337276	7.92913	2.61983	8.62227	6.13673	7.01284	1.78632	1	0.665986	7.01284	1.78632
glutamate biosynthesis from ammonia	7.92913	3.19313	0.919852	0.370433	7.92913	3.15127	0.919852	0.365577	0.840995	0.627275	1.05441	1.16918	8.62227	6.44003	0.772928	0.729299	0.776561	0.527335	6.05732	3.05897	8.62227	6.58192	7.92913	1.59695	0.971881	0.69199	7.92913	1.59695
proline utilization	7.92913	2.8996	0.919852	0.336381	7.92913	2.71805	0.919852	0.315319	0.906318	0.535626	3.95883	1.28424	8.62227	7.68551	0.834379	0.642532	0.968493	0.450465	7.92913	2.71049	7.92913	4.40545	5.91422	1.50446	0.843426	0.577502	5.91422	1.50446
S-adenosylmethionine biosynthesis	7.92913	3.45072	0.919852	0.400316	7.92913	3.08594	0.919852	0.357998	0.897285	0.541672	0.0553384	0.519161	0.0553384	2.49083	0.451673	0.596926	0.803258	0.459546	7.92913	2.9273	8.62227	6.6576	7.92913	1.85303	1	0.577475	7.92913	1.85303
siroheme biosynthesis	7.92913	3.42209	0.919852	0.396994	7.92913	3.39879	0.919852	0.394291	0.766519	0.558105	0.0553384	0.490049	0.0553384	2.92859	0.56422	0.497162	0.89192	0.490705	7.92913	3.22093	7.92913	5.00856	0.932903	1.85585	0.593798	0.655956	0.932903	1.85585
thioredoxin system	7.92913	2.45637	0.919852	0.284961	7.92913	2.46701	0.919852	0.286196	0.847623	0.513775	1.04106	1.063	8.62227	6.27788	0.874637	0.793587	0.747619	0.389263	7.92913	1.96538	8.62227	8.62227	7.92913	1.76753	1	0.538838	7.92913	1.76753
tyrosine degradation	7.92913	3.25546	0.919852	0.377664	7.92913	2.80029	0.919852	0.32486	0.828151	0.611055	1.04106	0.991011	1.04106	5.82595	0.847383	0.762034	0.527116	0.454687	5.62654	2.65712	8.62227	6.181	7.92913	2.15681	0.987107	0.670807	7.92913	2.15681
chitosan biosynthesis	8.62227	2.24379	1.00026	0.2603	8.62227	2.17613	1.00026	0.252451	1	0.461069	8.62227	0.108229	8.62227	0.165058	1	0.303463	1	0.346916	7.01284	1.90416	8.62227	3.79598	7.92913	1.23238	1	0.648082	7.92913	1.23238
homoserine biosynthesis	8.62227	3.44431	1.00026	0.399572	8.62227	3.18617	1.00026	0.369625	0.848826	0.585772	1.04551	1.00256	1.04551	5.67506	0.898255	0.778213	0.927237	0.49957	8.62227	3.26185	8.62227	7.20111	1.56706	1.825	0.680711	0.64436	1.56706	1.825

## Sheet: Standard Deviation
	Wang Inside	Wang Outside	SSA_Resnik Inside	SSA_Resnik Outside	Normalized SSA_Resnik Inside	Normalized SSA_Resnik Outside	Max_Resnik Inside	Max_Resnik Outside	Normalized Max_Resnik Inside	Normalized Max_Resnik Outside	Max_Resnik Inside CC	Max_Resnik Outside CC	SSA_Resnik Inside CC	SSA_Resnik Outside CC	Wang Inside CC	Wang Outside CC	Wang Inside BP	Wang Outside BP	SSA_Resnik Inside BP	SSA_Resnik Outside BP	Max_Resnik Inside BP	Max_Resnik Outside BP	SSA_Resnik Inside MF	SSA_Resnik Outside MF	Max_Resnik Inside MF	Max_Resnik Outside MF	Wang Inside MF	Wang Outside MF	Average Max_Resnik Inside	Average SSA_Resnik Inside	Average Wang Inside	Average SSA_Resnik Inside CC	Average Max_Resnik Inside CC	Average Wang Inside CC	Average Wang Inside BP	Average SSA_Resnik Inside BP	Average Max_Resnik Inside BP	Average SSA_Resnik Inside MF	Average Wang Inside MF	Average Max_Resnik Inside MF
<i>myo</i>-inositol biosynthesis	0.0888373	0.0954984	0.803626	1.64506	0.0931848	0.190754	0.803626	1.65425	0.0931956	0.191842	0.464675	4.03111	0.464675	0.474201	0.196467	0.227487	0.0262559	0.128536	9.7334e-08	1.79608	9.7334e-08	3.02561	3.29805	1.2624	3.29805	1.2624	0.17967	0.121949	6.79263	6.79263	0.634276	0.383914	0.383914	0.570466	0.464586	6.65747	6.65747	3.26498	0.745908	3.26498
alanine degradation	0	0	0	0	0	0	0	0	0	0	0	0	0	0	0	0	0	0	0	0	0	0	0	0	0	0	0	0	0	0	0	0	0	0	0	0	0	0	0	0
arginine degradation (aerobic)	0	0	0	0	0	0	0	0	0	0	0	0	0	0	0	0	0	0	0	0	0	0	0	0	0	0	0	0	0	0	0	0	0	0	0	0	0	0	0	0
butanediol biosynthesis	0	0.0909876	0	1.21939	0	0.141395	0	1.24089	0	0.143905	0	3.71426	0	0.22794	0	0.168678	0	0.146454	0	1.35245	0	3.15182	0	1.14869	0	1.14869	0	0.11504	0	0	0	0	0	0	0	0	0	0	0	0
butanediol degradation	0	0.0909876	0	1.21939	0	0.141395	0	1.24089	0	0.143905	0	3.71426	0	0.22794	0	0.168678	0	0.146454	0	1.35245	0	3.15182	0	1.14869	0	1.14869	0	0.11504	0	0	0	0	0	0	0	0	0	0	0	0
CDP-diacylglycerol biosynthesis	0	0.0880344	0	1.14751	0	0.13306	0	1.21221	0	0.140579	0	2.15757	0	0.73303	0	0.134164	0	0.107836	0	1.44455	0	1.08722e-06	0	0.774643	0	0.774643	0	0.120774	0	0	0	0	0	0	0	0	0	0	0	0
glutamate biosynthesis from glutamine	0	0.096088	0	1.29519	0	0.150185	0	1.32604	0	0.153779	0	3.32535	0	0.424267	0	0.102192	0	0.162464	0	1.33103	0	0	0	1.34827	0	1.34827	0	0.104486	0	0	0	0	0	0	0	0	0	0	0	0
glutamate degradation IX	0	0.0915269	0	1.18923	0	0.137898	0	1.22038	0	0.141526	0	3.2536	0	0.75636	0	0.0873368	0	0.166043	0	1.25462	0	3.07775	0	1.14564	0	1.14564	0	0.0940787	0	0	0	0	0	0	0	0	0	0	0	0
glutamine biosynthesis	0	0.0754944	0	1.33722	0	0.155058	0	1.34938	0	0.156486	0	3.76146	0	0.222562	0	0.167667	0	0.124436	0	1.42176	0	0	0	0.778951	0	0.778951	0	0.0798863	0	0	0	0	0	0	0	0	0	0	0	0
glutathione degradation	0	0.0634445	0	1.2249	0	0.142033	0	1.24787	0	0.144714	0	3.19563	0	0.680778	0	0.102691	0	0.065988	0	1.34588	0	2.90239	0	0.889288	0	0.889288	0	0.113494	0	0	0	0	0	0	0	0	0	0	0	0
glutathione-glutaredoxin system	0	0.0770583	0	1.40781	0	0.163243	0	1.42776	0	0.165576	0	1.82815	0	0.368861	0	0.126576	0	0.109753	0	1.70101	0	3.01493	0	1.41275	0	1.48106	0	0.112496	0	0	0	0	0	0	0	0	0	0	0	0
glycine biosynthesis from glyoxylate	0	0.0817192	0	1.54523	0	0.179178	0	1.55664	0	0.180522	0	3.51041	0	0.444822	0	0.149362	0	0.139132	0	1.69538	0	2.89404	0	1.44631	0	1.44631	0	0.103997	0	0	0	0	0	0	0	0	0	0	0	0
glycine biosynthesis from threonine	0	0.0881068	0	1.45917	0	0.169199	0	1.45632	0	0.168887	0	3.72672	0	0.925205	0	0.132751	0	0.14293	0	1.51105	0	0	0	1.67898	0	1.67898	0	0.0916071	0	0	0	0	0	0	0	0	0	0	0	0
L-serine degradation	0	0.0853094	0	1.66873	0	0.193498	0	1.69644	0	0.196735	0	3.00144	0	1.01675	0	0.148299	0	0.139801	0	1.90914	0	3.11424	0	1.55552	0	1.55552	0	0.0927937	0	0	0	0	0	0	0	0	0	0	0	0
lysine degradation III	0	0	0	0	0	0	0	0	0	0	0	0	0	0	0	0	0	0	0	0	0	0	0	0	0	0	0	0	0	0	0	0	0	0	0	0	0	0	0	0
nicotinate riboside salvage pathway I	0	0.0831023	0	1.41593	0	0.164185	0	1.43792	0	0.166754	0	3.84333	0	0.224686	0	0.170515	0	0.0959229	0	1.48602	0	2.92763	0	1.19876	0	1.19876	0	0.123925	0	0	0	0	0	0	0	0	0	0	0	0
pentose phosphate pathway	0	0	0	0	0	0	0	0	0	0	0	0	0	0	0	0	0	0	0	0	0	0	0	0	0	0	0	0	0	0	0	0	0	0	0	0	0	0	0	0
periplasmic NAD degradation	0	0.0671442	0	1.32971	0	0.154187	0	1.54628	0	0.179321	0	1.75851	0	0.429207	0	0.121083	0	0.106363	0	1.53722	0	5.21048e-07	0	1.02436	0	1.02436	0	0.105688	0	0	0	0	0	0	0	0	0	0	0	0
phosphatidic acid and phospholipid biosynthesis	0	0	0	0	0	0	0	0	0	0	0	0	0	0	0	0	0	0	0	0	0	0	0	0	0	0	0	0	0	0	0	0	0	0	0	0	0	0	0	0
phosphatidylinositol biosynthesis	0	0.0813064	0	1.03236	0	0.119708	0	0.958983	0	0.111212	0	2.01872	0	0.8331	0	0.131259	0	0.0918493	0	1.14558	0	3.30433	0	0.700843	0	0.700843	0	0.112484	0	0	0	0	0	0	0	0	0	0	0	0
p-hydroxybenzoate biosynthesis	0	0	0	0	0	0	0	0	0	0	0	0	0	0	0	0	0	0	0	0	0	0	0	0	0	0	0	0	0	0	0	0	0	0	0	0	0	0	0	0
sucrose degradation	0	0.0681345	0	1.43465	0	0.166356	0	1.43608	0	0.16654	0	2.13842	0	0.379455	0	0.0813214	0	0.124265	0	1.58529	0	3.46335	0	0.913102	0	0.913102	0	0.124035	0	0	0	0	0	0	0	0	0	0	0	0
superpathway of acetoin and butanediol biosynthesis	0	0	0	0	0	0	0	0	0	0	0	0	0	0	0	0	0	0	0	0	0	0	0	0	0	0	0	0	0	0	0	0	0	0	0	0	0	0	0	0
superpathway of chorismate	0	0	0	0	0	0	0	0	0	0	0	0	0	0	0	0	0	0	0	0	0	0	0	0	0	0	0	0	0	0	0	0	0	0	0	0	0	0	0	0
superpathway of glutathione metabolism (truncated &gamma;-glutamyl cycle)	0	0.0634445	0	1.2249	0	0.142033	0	1.24787	0	0.144714	0	3.19563	0	0.680778	0	0.102691	0	0.065988	0	1.34588	0	2.90239	0	0.889288	0	0.889288	0	0.113494	0	0	0	0	0	0	0	0	0	0	0	0
superpathway of heme and siroheme biosynthesis	0	0	0	0	0	0	0	0	0	0	0	0	0	0	0	0	0	0	0	0	0	0	0	0	0	0	0	0	0	0	0	0	0	0	0	0	0	0	0	0
superpathway of leucine, isoleucine, and valine biosynthesis	0	0	0	0	0	0	0	0	0	0	0	0	0	0	0	0	0	0	0	0	0	0	0	0	0	0	0	0	0	0	0	0	0	0	0	0	0	0	0	0
superpathway of methionine biosynthesis	0	0	0	0	0	0	0	0	0	0	0	0	0	0	0	0	0	0	0	0	0	0	0	0	0	0	0	0	0	0	0	0	0	0	0	0	0	0	0	0
superpathway of NAD biosynthesis	0	0	0	0	0	0	0	0	0	0	0	0	0	0	0	0	0	0	0	0	0	0	0	0	0	0	0	0	0	0	0	0	0	0	0	0	0	0	0	0
superpathway of phenylalanine, tyrosine and tryptophan biosynthesis	0	0	0	0	0	0	0	0	0	0	0	0	0	0	0	0	0	0	0	0	0	0	0	0	0	0	0	0	0	0	0	0	0	0	0	0	0	0	0	0
superpathway of phospholipid biosynthesis	0	0	0	0	0	0	0	0	0	0	0	0	0	0	0	0	0	0	0	0	0	0	0	0	0	0	0	0	0	0	0	0	0	0	0	0	0	0	0	0
superpathway of serine and glycine biosynthesis	0	0	0	0	0	0	0	0	0	0	0	0	0	0	0	0	0	0	0	0	0	0	0	0	0	0	0	0	0	0	0	0	0	0	0	0	0	0	0	0
superpathway of sulfur amino acid biosynthesis	0	0.0829226	0	1.30066	0	0.150818	0	1.31338	0	0.152312	0	3.85163	0	0.242606	0	0.16941	0	0.144551	0	1.40583	0	3.19724	0	0.83981	0	0.83981	0	0.108246	0	0	0	0	0	0	0	0	0	0	0	0
superpathway of TCA cycle and glyoxylate cycle	0	0	0	0	0	0	0	0	0	0	0	0	0	0	0	0	0	0	0	0	0	0	0	0	0	0	0	0	0	0	0	0	0	0	0	0	0	0	0	0
superpathway of threonine and methionine biosynthesis	0	0	0	0	0	0	0	0	0	0	0	0	0	0	0	0	0	0	0	0	0	0	0	0	0	0	0	0	0	0	0	0	0	0	0	0	0	0	0	0
superpathway of threonine biosynthesis	0	0	0	0	0	0	0	0	0	0	0	0	0	0	0	0	0	0	0	0	0	0	0	0	0	0	0	0	0	0	0	0	0	0	0	0	0	0	0	0
ubiquinone biosynthesis	0	0	0	0	0	0	0	0	0	0	0	0	0	0	0	0	0	0	0	0	0	0	0	0	0	0	0	0	0	0	0	0	0	0	0	0	0	0	0	0
glycerol degradation	0	0.0757391	0	1.21529	0	0.140919	0	1.23279	0	0.142965	0	3.25832	0	0.661193	0	0.15368	0	0.10861	0	1.57425	0	3.19039	0	1.02288	0	1.02376	0	0.123212	7.23598	7.23598	0.614744	1.04106	8.62227	0.553949	0.816397	7.23598	7.23598	0.932903	0.465199	0.932903
methionine biosynthesis	0	0.0755929	0	1.31671	0	0.152679	0	1.36958	0	0.158829	0	3.41557	0	0.333877	0	0.150592	0	0.112829	0	1.47655	0	3.00617	0	0.872597	0	0.872597	0	0.111666	2.73895	2.73895	0.558365	1.04106	8.62227	0.874637	0.511738	2.73895	2.73895	0.932903	0.484026	0.932903
nicotinamide riboside salvage pathway II	0	0.071139	0	1.49714	0	0.173602	0	1.60307	0	0.185906	0	2.3816	0	0.590961	0	0.115429	0	0.101902	0	1.91856	0	2.98373	0	0.891412	0	0.891412	0	0.123498	7.52366	7.52366	0.649277	1.04106	8.62227	0.695174	0.715153	7.52366	7.52366	0.932903	0.525017	0.932903
nicotinate riboside salvage pathway II	0	0.071139	0	1.49714	0	0.173602	0	1.60307	0	0.185906	0	2.3816	0	0.590961	0	0.115429	0	0.101902	0	1.91856	0	2.98373	0	0.891412	0	0.891412	0	0.123498	7.52366	7.52366	0.649277	1.04106	8.62227	0.695174	0.715153	7.52366	7.52366	0.932903	0.525017	0.932903
threonine biosynthesis	0	0.0959192	0	1.05894	0	0.122789	0	1.03204	0	0.119684	0	3.50207	0	0.494341	0	0.233931	0	0.133774	0	1.1578	0	3.05208	0	1.13993	0	1.13993	0	0.12948	6.83051	6.83051	0.674897	0.0553384	0.0553384	0.412343	0.818413	6.83051	6.83051	0.932903	0.555112	0.932903
4-aminobutyrate degradation	0	0.0624831	0	1.39806	0	0.162112	0	1.41262	0	0.16382	0	3.61316	0	0.533827	0	0.131404	0	0.112267	0	1.76624	0	2.7724	0	0.603356	0	0.603356	0	0.108793	7.52366	7.52366	0.637532	1.04106	8.62227	0.764939	0.664284	7.52366	7.52366	0.932903	0.578928	0.932903
siroheme biosynthesis	0	0.0835859	0	1.35656	0	0.157301	0	1.25447	0	0.145479	0	4.03401	0	0.686608	0	0.162107	0	0.120169	0	1.43505	0	2.87567	0	1.24996	0	1.24996	0	0.110964	7.92913	7.92913	0.766519	0.0553384	0.0553384	0.56422	0.89192	7.92913	7.92913	0.932903	0.593798	0.932903
arginine degradation (anaerobic)	0.0082547	0.0832065	1.57916	1.4225	0.183112	0.164946	1.57916	1.3747	0.183133	0.159423	3.57382	3.75895	0	0.680367	0.0686727	0.153787	0.112586	0.126446	1.57916	1.6363	0.326753	3.30872	0	1.21064	0	1.21064	0.0821378	0.11961	5.69586	5.69586	0.57895	1.04106	6.0952	0.777889	0.475831	5.69586	8.39122	0.932903	0.62306	0.932903
salvage pathways of pyrimidine deoxyribonucleotides	0.0341962	0.0663985	0.431944	1.73307	0.0500862	0.200958	0.431944	1.75012	0.050092	0.20296	0	3.63937	0	0.195599	0	0.141966	0.0591937	0.080083	0.431944	1.85946	0.431944	3.0328	0.409303	1.18343	0.409303	1.18343	0.0881992	0.111026	7.31827	7.31827	0.642458	1.05441	1.05441	1	0.576295	7.31827	7.31827	1.22232	0.567618	1.22232
UDP-N-acetylglucosamine biosynthesis	0.0835805	0.0667039	0.802413	1.38625	0.0930442	0.160743	0.802413	1.33693	0.093055	0.155042	0.00667361	3.76901	0.00667361	0.205043	0.125772	0.148404	0.148512	0.122793	0.802413	1.6202	0.802413	3.26616	0.54136	0.927628	0.54136	0.927628	0.119418	0.108592	6.16568	6.16568	0.692736	1.04774	1.04774	0.874228	0.725575	6.16568	6.16568	1.47426	0.58283	1.47426
histidine biosynthesis	0.0624583	0.0906369	0	1.22169	0	0.141661	0	1.29739	0	0.150457	3.72826	2.91136	0.898234	0.685348	0.170997	0.152752	0.102235	0.160523	0	1.35085	1.01029	3.13003	1.169	1.43869	1.169	1.43869	0.0878137	0.105177	6.22438	6.22438	0.735221	1.18689	5.26908	0.842117	0.839733	6.22438	6.77774	1.56134	0.640996	1.56134
proline biosynthesis	0.117107	0.101057	0	1.2723	0	0.14753	0	1.30635	0	0.151496	0	3.83451	0	0.220044	0.0719445	0.161204	0.16725	0.166052	0	1.35474	0	2.74563	0.896835	1.15331	0.896835	1.15331	0.11291	0.114555	7.01284	7.01284	0.709709	1.04106	1.04106	0.898255	0.718255	7.01284	8.62227	1.56706	0.628129	1.56706
homoserine biosynthesis	0.0670008	0.102787	0	1.51115	0	0.175226	0	1.54153	0	0.17877	0.00629194	3.7409	0.00629194	0.194268	0.0719445	0.153344	0.0404033	0.16167	0	1.58624	0	2.66708	0.896835	1.31633	0.896835	1.31633	0.106709	0.112113	8.62227	8.62227	0.848826	1.04551	1.04551	0.898255	0.927237	8.62227	8.62227	1.56706	0.680711	1.56706
tryptophan degradation via kynurenine	0.115819	0.0964274	0.326753	1.35201	0.0378888	0.156773	0.326753	1.35626	0.0378932	0.157284	3.57421	3.98587	0.46659	0.555948	0.240483	0.196028	0.13346	0.158912	0.326753	1.44809	0.326753	2.80396	1.47002	1.04337	1.47002	1.04337	0.120229	0.114383	6.78179	6.78179	0.661767	0.715158	2.73681	0.663459	0.725965	6.78179	6.78179	1.61845	0.605932	1.61845
biotin biosynthesis	0.0443301	0.0779724	0	1.19168	0	0.138182	0	1.18481	0	0.137401	3.57382	3.64714	0	0.333144	0.17729	0.165872	0.25994	0.133144	0	1.34261	0.844644	2.98449	0.490486	1.11942	0.490486	1.11942	0.0435734	0.110874	6.83051	6.83051	0.604951	1.04106	6.0952	0.749274	0.632389	6.83051	8.02502	1.62459	0.592702	1.62459
sphingolipid metabolism	0.0803013	0.0789635	0.789547	1.2852	0.0915523	0.149026	0.732074	1.29595	0.0848978	0.15029	1.13577	3.32208	0.833411	0.691709	0.111516	0.108505	0.119818	0.10828	0.687512	1.44531	1.37478	3.2581	1.71419	1.12508	1.71419	1.12504	0.155519	0.135178	5.7336	5.7336	0.683358	2.71131	8.44545	0.844736	0.534773	5.63713	7.76257	1.642	0.612612	1.642
dolichyl phosphate D-mannose biosynthesis	0.0581897	0.0782094	2.22538	1.30971	0.258045	0.151868	2.22538	1.34296	0.258075	0.155742	2.82535	3.11336	0	0.749872	0.169172	0.163992	0.143784	0.105888	2.22538	1.45156	9.7334e-08	3.17023	1.25016	0.833033	1.25016	0.833033	0.115048	0.116381	5.62485	6.06112	0.602215	1.04106	7.35874	0.707427	0.557036	5.62485	8.62227	1.67984	0.607023	1.67984
pantothenate and coenzyme A biosynthesis	0.0785825	0.0728884	1.65909	1.32014	0.192381	0.153077	1.26603	1.37062	0.146821	0.158949	3.91966	3.62416	0.413154	0.465917	0.205804	0.153071	0.0960887	0.126954	1.60626	1.34803	1.76545	3.31546	1.81583	1.08953	1.81785	1.08953	0.160143	0.109679	6.48864	5.90401	0.573452	0.885684	4.09003	0.710313	0.517279	6.01652	7.27131	1.71437	0.540816	1.71666
mevalonate pathway	0.095177	0.0791637	0.310345	1.29207	0.0359862	0.149823	0.310345	1.32566	0.0359903	0.153735	2.42252	2.51895	1.23278	0.929669	0.20779	0.155633	0.07928	0.110657	0.207679	1.36483	1.07855	3.05735	1.47754	1.21692	1.47754	1.21692	0.141935	0.118126	6.52075	6.52075	0.734727	2.0997	7.78309	0.725186	0.808015	6.496	7.62313	1.76745	0.608641	1.76745
very long chain fatty acid biosynthesis	0.0785934	0.0881567	1.41995	1.26099	0.164651	0.146219	1.41995	1.26962	0.16467	0.147236	0	2.99951	0.155115	0.696417	0.0527904	0.12261	0.124355	0.0925583	1.38037	1.34137	1.68013	3.03319	1.9961	0.910545	1.9961	0.910545	0.247091	0.105582	5.46771	5.33906	0.739792	2.73988	8.62227	0.909695	0.663142	5.43894	5.70975	1.78223	0.427708	1.78223
tetrapyrrole biosynthesis	0.0674514	0.0913366	9.7334e-08	1.36166	1.12864e-08	0.157892	9.7334e-08	1.35629	1.12877e-08	0.157288	3.93663	4.09	0.495107	0.686098	0.242196	0.208221	0.0816046	0.111386	9.7334e-08	1.43287	0.9559	2.98617	1.60609	1.22662	1.60609	1.22662	0.0698726	0.112611	6.05732	6.05732	0.6701	0.550426	3.0775	0.570151	0.732073	6.05732	8.19478	1.84561	0.618354	1.84561
salvage pathways of pyrimidine ribonucleotides	0.0705078	0.0701422	1.41693	1.67588	0.164301	0.194327	1.41693	1.73133	0.16432	0.20078	3.78393	3.41709	0.00667361	0.402092	0.139301	0.147577	0.120829	0.0866488	1.60664	1.89323	1.60664	3.15591	1.5809	1.12803	1.5809	1.12803	0.133122	0.115786	6.39067	6.39067	0.646022	1.04774	4.83834	0.867982	0.57875	6.19806	6.19806	1.85902	0.609571	1.85902
lysine biosynthesis	0.0715397	0.0947112	0.391479	1.2891	0.0453941	0.149478	0.391479	1.29466	0.0453993	0.15014	3.28527	3.49278	0.298528	0.359818	0.15544	0.159474	0.0507983	0.145336	0.0977878	1.34763	0.861048	2.96977	1.86623	1.29148	1.86623	1.29148	0.122889	0.119553	6.58767	6.58767	0.780466	1.25215	6.49326	0.777386	0.871317	6.48498	8.2124	1.89372	0.680529	1.89372
de novo biosynthesis of pyrimidine ribonucleotides	0.0925867	0.0813966	0.431806	2.13456	0.0500703	0.247514	0.431806	2.14379	0.0500761	0.248613	3.95329	3.93673	0.493064	0.643935	0.157948	0.170515	0.111907	0.136416	0.416586	2.31302	0.971	2.89685	1.9311	1.0867	1.9311	1.0867	0.122777	0.102499	6.72645	6.72645	0.6942	0.915757	4.75886	0.726732	0.714819	6.72002	7.86626	1.92279	0.663401	1.92279
pyridoxal 5'-phosphate salvage pathway	0	0.0728334	9.7334e-08	0.962172	1.12864e-08	0.111569	9.7334e-08	0.973488	1.12877e-08	0.112894	0	4.02459	0	0.408314	0	0.159599	6.08337e-09	0.0868597	9.7334e-08	1.1201	9.7334e-08	3.10343	0	0.84292	0	0.845216	0	0.122602	6.31969	6.31969	0.542865	0.0553384	0.0553384	0.696339	0.522942	6.31969	6.31969	1.96042	0.499407	1.96042
homocysteine biosynthesis	0	0.0874152	0	1.37191	0	0.159081	0	1.37621	0	0.159597	0	3.85208	0	0.242422	0	0.169509	0	0.139901	0	1.43973	0	3.16951	0	1.29118	0	1.29118	0	0.116497	5.25498	5.25498	0.739429	1.04106	1.04106	1	0.749859	5.25498	5.25498	2.01562	0.675275	2.01562
glycolysis	0.0780978	0.0794963	0.621303	1.2711	0.0720435	0.147391	0.621303	1.30429	0.0720519	0.151257	0.932096	2.68485	1.24213	0.870447	0.0793843	0.125528	0.120782	0.129701	0.376694	1.38571	0.562335	1.72003	1.91524	1.24701	1.91524	1.24725	0.132728	0.114992	5.66643	5.66643	0.74928	2.44894	8.45017	0.863404	0.746123	5.54673	8.5187	2.0736	0.673304	2.0736
folate biosynthesis II	0.0606999	0.0715594	0.466529	1.42984	0.0540965	0.165798	0.466529	1.43492	0.0541028	0.166406	3.23781	3.46028	0	0.641651	0.113132	0.147038	0.0814078	0.11616	0.466529	1.54202	0.466529	2.7508	1.71472	1.42517	1.71472	1.42517	0.103222	0.103522	6.60449	6.60449	0.684027	1.04106	6.80278	0.755198	0.723824	6.60449	6.60449	2.08678	0.640717	2.08678
phenylalanine biosynthesis	0.0930332	0.0863733	0.840994	1.43125	0.0975179	0.165961	0.840994	1.45461	0.0975292	0.168689	0.00497422	3.72809	0.00497422	0.213911	0.0719445	0.15631	0.172932	0.148214	0.190373	1.59209	1.42295	3.26674	2.60734	1.33945	2.60734	1.33945	0.138867	0.102799	6.09544	6.09544	0.715834	1.04329	1.04329	0.898255	0.610248	5.71168	7.20955	2.09894	0.704561	2.09894
tyrosine biosynthesis	0.0576916	0.0796445	0.840994	1.42984	0.0975179	0.165798	0.840994	1.45237	0.0975292	0.16843	0.00497422	3.72139	0.00497422	0.212395	0.0719445	0.154433	0.0989443	0.145994	0.190373	1.60857	1.11644	3.25572	2.60734	1.35514	2.60734	1.35514	0.101865	0.0955741	6.09544	6.09544	0.732508	1.04329	1.04329	0.898255	0.603162	5.71168	8.12298	2.09894	0.760605	2.09894
gluconeogenesis	0.0957889	0.083288	0.631566	1.32888	0.0732335	0.154091	0.631566	1.36412	0.073242	0.158196	2.0619	2.73388	1.1942	0.846559	0.120658	0.13753	0.133615	0.133741	0.523847	1.43391	1.4625	2.811	1.94369	1.31971	1.94369	1.31966	0.134736	0.114965	5.74834	5.74834	0.688178	2.13403	7.98936	0.791046	0.664978	5.68206	7.64244	2.10231	0.662488	2.10231
formaldehyde oxidation II (glutathione-dependent)	0.0903885	0.0869703	1.62633	1.31927	0.188582	0.152977	1.62633	1.26789	0.188604	0.147036	0	1.97521	1.11292	0.795778	0.0672984	0.151589	0.118455	0.135534	1.63376	1.38679	1.63376	2.69088	1.67925	1.53631	1.67925	1.53631	0.145087	0.112229	5.62922	5.62922	0.637772	1.82802	8.62227	0.904826	0.498946	5.61864	5.61864	2.12031	0.63694	2.12031
de novo biosynthesis of purine nucleotides	0.0880627	0.0777248	1.19833	1.36052	0.138953	0.15776	1.19863	1.37795	0.139003	0.159799	3.56992	3.88697	1.49301	0.670025	0.164558	0.183158	0.117332	0.121778	1.12253	1.42418	1.89529	3.24627	1.77526	1.19477	1.77526	1.19477	0.116807	0.107454	5.23873	5.23873	0.660378	1.35735	6.43884	0.762047	0.597172	5.14914	6.35013	2.21837	0.674747	2.21837
leucine biosynthesis	0.112601	0.0907002	0.703596	1.32791	0.0815858	0.153979	0.703596	1.33979	0.0815952	0.155374	3.09992	3.40176	0.943554	0.628627	0.16474	0.157712	0.0624654	0.154648	0.492946	1.47602	1.14602	3.03318	2.28924	1.02284	2.28924	1.02284	0.179938	0.112809	6.58588	6.58588	0.764324	1.38156	7.07254	0.680063	0.854847	6.4175	7.09126	2.2357	0.685899	2.2357
glutamate degradation I	0.0191583	0.077658	1.34982	1.58593	0.156519	0.183897	1.34982	1.58357	0.156537	0.183645	3.57382	3.7472	0	0.30278	0.110809	0.163424	0.116442	0.118257	2.1924	1.61875	2.1924	3.00474	1.86285	1.61672	1.86285	1.61672	0.0999323	0.105144	6.77913	6.77913	0.660547	1.04106	6.0952	0.843293	0.604829	6.18056	6.18056	2.25014	0.649591	2.25014
arginine biosynthesis	0.0571281	0.101486	0.49768	1.23566	0.0577087	0.143281	0.49768	1.23401	0.0577154	0.143107	3.30182	3.04362	1.44252	0.887332	0.163716	0.153624	0.0688274	0.15609	0.358502	1.41616	0.915616	3.2282	2.13903	1.24789	2.13903	1.25752	0.118265	0.132491	6.84745	6.84745	0.706789	2.22015	6.68839	0.745865	0.780917	6.77043	7.87846	2.27009	0.59893	2.27009
NAD salvage pathway	0.132651	0.0769761	1.64286	1.40586	0.190499	0.163017	1.66384	1.41477	0.192953	0.164069	3.77551	3.92306	0	0.378955	0.126822	0.171294	0.166361	0.101016	1.83114	1.56092	1.0327	2.79986	2.12894	1.00279	2.12894	1.00279	0.167464	0.115898	5.55763	5.55763	0.629043	1.05441	5.0906	0.837124	0.579359	5.23451	8.10769	2.32472	0.598258	2.32472
ergosterol biosynthesis	0.0691037	0.0788266	0.246155	1.14603	0.028543	0.132889	0.246155	1.16854	0.0285464	0.135514	1.4993	3.03356	1.02544	0.830646	0.150868	0.129641	0.0579907	0.119907	0.0807238	1.21843	0.749826	3.0556	1.8519	1.06384	1.8519	1.06384	0.116739	0.112148	6.47444	6.47444	0.794047	2.49027	8.21951	0.786726	0.86839	6.43635	6.73213	2.33374	0.654788	2.33374
polyamine biosynthesis	0.0258024	0.0711642	0.326753	1.51563	0.0378888	0.175746	0.326753	1.61456	0.0378932	0.187238	0.00497422	3.84936	0.00497422	0.226109	0.0719445	0.152354	0.0633038	0.104325	0.326753	1.60507	0.258321	3.03111	2.07249	1.11691	2.07249	1.11691	0.111232	0.117413	7.46703	7.46703	0.785036	1.04329	1.04329	0.898255	0.741161	7.46703	8.50675	2.39047	0.780747	2.39047
TCA cycle, aerobic respiration	0.096889	0.0822483	0.985146	1.29048	0.114233	0.149638	0.985146	1.30465	0.114246	0.151299	1.92041	2.69766	1.70858	0.913374	0.133819	0.142501	0.134997	0.128082	0.962063	1.48467	1.89346	2.98324	1.94751	1.26719	1.94751	1.269	0.13578	0.120064	5.35654	5.35654	0.653592	2.6397	8.10626	0.758196	0.635485	5.2028	6.29143	2.4297	0.605071	2.4297
riboflavin, FMN and FAD biosynthesis	0.0660668	0.0790799	0.334988	1.18651	0.0388437	0.137582	0.334988	1.18784	0.0388482	0.137753	3.83178	3.94585	0.786609	0.797118	0.173224	0.180843	0.0984887	0.133683	0.0578208	1.29398	0.244154	3.13955	2.11068	1.08008	2.11068	1.07963	0.128401	0.113265	6.73723	6.73723	0.575354	0.755907	3.1458	0.578322	0.580414	6.64298	6.69249	2.44593	0.575839	2.44593
de novo NAD biosynthesis	0.0913647	0.0718794	0.599802	1.31164	0.0695503	0.152092	0.599802	1.32535	0.0695584	0.153699	0	3.91118	0	0.303668	0.0763087	0.15896	0.0862995	0.105505	9.7334e-08	1.42898	1.15129	3.01484	2.4934	0.918923	2.4934	0.918923	0.18911	0.116123	6.58793	6.58793	0.759308	1.05441	1.05441	0.923691	0.787441	6.31969	7.47098	2.45985	0.685592	2.45985
phospholipid biosynthesis	0.0780707	0.0791613	1.15446	1.19369	0.133866	0.138415	1.15446	1.20127	0.133881	0.13931	3.00187	2.73444	0.678394	0.806956	0.113644	0.118141	0.111517	0.104383	1.08387	1.29616	1.70656	3.42814	2.12642	0.913908	2.12642	0.913908	0.154501	0.113399	5.56673	5.56673	0.728773	1.87186	7.02168	0.789833	0.745131	5.31562	6.31812	2.48045	0.658633	2.48045
valine biosynthesis	0.0629037	0.0906215	0.661482	1.38002	0.0767025	0.160021	0.661482	1.37934	0.0767114	0.159961	1.73312	3.28472	1.95499	0.748811	0.0994035	0.146063	0.0917219	0.165646	0.0839309	1.47809	1.23096	3.11251	2.27613	1.23898	2.27613	1.23898	0.121109	0.118654	6.24267	6.24267	0.751123	2.43899	8.15908	0.81891	0.818348	6.00565	6.88533	2.4951	0.660821	2.4951
isoleucine biosynthesis	0.0614253	0.0918274	0.571209	1.39741	0.0662348	0.162037	0.571209	1.39621	0.0662425	0.161917	2.43127	3.29758	1.70307	0.71843	0.0991513	0.146363	0.0918868	0.16587	0.0716547	1.49105	1.1842	3.11808	2.10687	1.27794	2.10687	1.27794	0.11019	0.11626	6.16854	6.16854	0.762328	2.19036	7.62971	0.832667	0.840698	5.99924	6.75326	2.50158	0.658669	2.50158
glyoxylate cycle	0.093049	0.0737845	0.938259	1.2166	0.108796	0.141071	0.938259	1.22701	0.108809	0.142295	2.61585	3.03294	1.66481	0.904061	0.125156	0.135349	0.0897723	0.115796	0.842555	1.37329	0.842555	2.86178	2.60097	1.14084	2.60097	1.14084	0.180034	0.123851	6.09065	6.09065	0.701802	1.9775	7.54957	0.729169	0.708895	5.9459	5.9459	2.50167	0.674785	2.50167
S-adenosylmethionine cycle	0.0799387	0.0881987	1.07107	1.52894	0.124196	0.177289	1.10701	1.40295	0.128379	0.162699	0.492863	3.98718	0.492863	0.420355	0.274164	0.211966	0.0800862	0.131444	1.07107	1.79481	1.36533	3.42522	2.48615	0.850801	2.48615	0.850801	0.131248	0.121844	5.45378	5.45378	0.741469	0.548201	0.548201	0.725836	0.735625	5.55254	8.01168	2.50513	0.737554	2.50513
dolichyl glucosyl phosphate biosynthesis	0.156505	0.0894618	2.94956	1.23857	0.342017	0.143619	3.04133	1.30672	0.3527	0.151539	3.75452	3.65094	0.482905	0.580651	0.24184	0.165907	0.201907	0.111395	2.77622	1.34783	3.13168	3.57197	2.64416	0.996094	2.64416	0.996094	0.200942	0.116126	4.34079	3.99069	0.565872	0.646774	2.92114	0.636213	0.489683	3.87066	5.97611	2.50815	0.638579	2.50815
fatty acid oxidation pathway	0.0945755	0.0720522	1.16376	1.22372	0.134945	0.141898	1.16376	1.22287	0.13496	0.141814	3.7633	3.74145	2.43666	0.800308	0.238201	0.150884	0.0942785	0.11795	1.0346	1.27857	1.0346	2.86049	2.50051	1.19802	2.50051	1.19802	0.114622	0.0925586	5.5643	5.5643	0.779074	3.18507	6.02735	0.677571	0.870778	5.36151	5.36151	2.51061	0.744685	2.51061
heme biosynthesis	0.0608109	0.0684362	0.439259	1.34927	0.0509345	0.156455	0.439259	1.35629	0.0509404	0.157287	9.7334e-08	2.76244	1.16709	0.578982	0.121628	0.129852	0.0803065	0.114969	9.7334e-08	1.35919	1.28247	3.21526	2.41372	1.22789	2.41372	1.22789	0.141236	0.104948	6.25377	6.25377	0.695923	2.20816	8.62227	0.759949	0.714831	6.05732	7.3398	2.51875	0.615602	2.51875
ubiquinone Q prenylation	0.0772647	0.0748769	0.526317	1.31245	0.0610294	0.152185	0.526317	1.29901	0.0610365	0.150645	0	2.44066	0.488825	0.779748	0.125482	0.121768	0.107456	0.123302	9.01138e-08	1.54823	9.01138e-08	2.93779	2.6003	1.00522	2.6003	1.00522	0.175993	0.113788	6.63992	6.63992	0.705172	3.0109	8.62227	0.8365	0.701856	6.42505	6.42505	2.55667	0.605716	2.55667
galactose degradation	0.0688814	0.0818412	0.435625	1.48311	0.0505131	0.171975	0.435625	1.4538	0.050519	0.168595	0.48611	3.94516	0.48611	0.69357	0.253296	0.21611	0.0955857	0.130604	0.435625	1.67431	0.689678	3.53604	1.96065	1.17262	1.96065	1.17262	0.115698	0.107953	7.31023	7.20931	0.699559	0.479753	0.479753	0.707518	0.735264	7.31023	8.12045	2.64656	0.674518	2.64656
tryptophan biosynthesis	0.0377669	0.0718337	0.320635	1.60799	0.0371794	0.186455	0.320635	1.55582	0.0371837	0.180427	3.10894	3.56047	2.40993	0.22803	0.0734713	0.144665	0.0354762	0.123873	0	1.67949	0	1.98137	2.32363	1.0661	2.32363	1.0661	0.0910958	0.10352	7.14373	7.14373	0.852724	2.02603	6.99868	0.875122	0.921002	7.01284	8.62227	2.71741	0.728241	2.71741
phospholipid biosynthesis (Kennedy pathway)	0.0471824	0.079725	0	1.19479	0	0.138542	0	1.23162	0	0.142829	0	2.58202	0.219499	0.948289	0.102431	0.156917	0.172462	0.103575	0	1.35556	0	3.09634	0	0.882508	0	0.8835	0.017784	0.117288	6.83051	6.83051	0.640517	1.19627	8.62227	0.617094	0.607178	6.83051	6.83051	2.75298	0.763042	2.75298
phospholipid biosynthesis II (Kennedy pathway)	0.014346	0.0823942	9.7334e-08	1.13658	1.12864e-08	0.131793	9.7334e-08	1.19042	1.12877e-08	0.138052	3.57382	3.58425	0	0.67464	0.147034	0.172631	0.100939	0.11579	9.7334e-08	1.26197	9.7334e-08	2.80401	0	0.864365	0	0.86541	0.0309854	0.111103	7.52366	7.52366	0.714537	1.04106	6.0952	0.642552	0.761603	7.52366	7.52366	2.75298	0.76716	2.75298
folate biosynthesis	0.0898316	0.0837705	1.66721	1.4669	0.193322	0.170095	1.60218	1.48079	0.185803	0.171726	3.33255	3.55468	1.03738	0.62265	0.107005	0.146877	0.122699	0.126539	1.63271	1.58839	2.13259	2.89242	2.27905	1.39098	2.27905	1.39213	0.123174	0.115526	5.27697	5.27697	0.654438	1.29598	6.67291	0.757595	0.622534	5.00298	6.18663	2.80859	0.645705	2.80859
superpathway of glucose fermentation	0.150093	0.0978239	1.75583	1.4215	0.203598	0.16483	1.74928	1.43074	0.202862	0.165921	2.52149	3.24224	0.972835	0.788845	0.135045	0.156522	0.20155	0.149315	1.82253	1.60349	2.30522	3.08077	2.25903	1.31897	2.25903	1.31897	0.152993	0.124671	4.91141	4.95058	0.648022	1.59265	7.64456	0.770936	0.552361	4.67844	7.54515	2.87673	0.713138	2.87673
folate polyglutamylation	0.11467	0.0839009	1.72622	1.40234	0.200164	0.162609	1.4057	1.44976	0.163018	0.168127	2.56565	3.36217	0.28694	0.497958	0.100903	0.148475	0.136756	0.119328	1.63901	1.479	2.03029	2.89126	2.46951	1.29606	2.46951	1.29606	0.163439	0.114563	5.31518	5.31518	0.670785	1.20131	7.6208	0.822267	0.636154	4.81891	6.72465	2.91559	0.642734	2.91559
phosphatidic acid biosynthesis	0.13587	0.0865216	2.37181	1.33673	0.275024	0.155002	2.39751	1.31534	0.278036	0.152539	0	1.92337	1.77837	0.903292	0.104633	0.117339	0.140264	0.132099	2.1409	1.42728	2.51559	2.9666	2.64953	1.29544	2.64953	1.29544	0.190454	0.119494	3.80881	3.79439	0.720732	2.16168	8.62227	0.777706	0.71116	3.0746	3.51234	2.96652	0.693586	2.96652
serine biosynthesis from 3-phosphoglycerate	0.0748369	0.0952446	0.341481	1.71498	0.0395966	0.198861	0.341481	1.71029	0.0396012	0.198341	0	3.8486	0	0.216988	0.0763087	0.154017	0.0421958	0.149092	0	1.82524	0.804719	3.22384	2.51262	1.50244	2.51262	1.50244	0.126249	0.107675	7.16555	7.16555	0.790836	1.04106	1.04106	0.923691	0.82648	7.01284	7.81755	2.99408	0.722532	2.99408
citrulline biosynthesis	0.0500998	0.0858337	1.08545	1.32687	0.125864	0.153858	1.08545	1.31579	0.125878	0.15259	0	2.00854	3.38364	0.59365	0.047755	0.144607	0.00715781	0.15331	6.88255e-08	1.4607	6.88255e-08	2.90316	3.10691	1.08069	3.10691	1.08069	0.106478	0.0974386	7.08722	6.31969	0.819803	3.83709	8.62227	0.932464	0.945279	6.31969	6.31969	3.12982	0.63734	3.12982
oxidative branch of the pentose phosphate pathway	0.105653	0.0903037	0.334912	1.38161	0.0388349	0.160206	0.334912	1.36802	0.0388394	0.158648	9.7334e-08	3.24749	0.878857	0.695657	0.0901902	0.147413	0.114177	0.147318	0	1.54793	9.7334e-08	2.89825	3.14106	1.43009	3.14106	1.43009	0.215101	0.114774	7.20274	7.12678	0.722126	1.43676	8.62227	0.823149	0.690569	7.01284	8.62227	3.14945	0.695801	3.14945
asparagine biosynthesis	0.116317	0.0940284	1.47849	1.34686	0.171439	0.156175	1.47849	1.37038	0.171459	0.158921	2.82535	3.29318	0	0.763656	0.153926	0.158409	0.0763916	0.150246	1.47849	1.39519	1.4112	3.11078	3.20462	1.30897	3.20462	1.30897	0.20117	0.116158	6.78958	6.78958	0.750015	1.04106	7.35874	0.758883	0.772913	6.78958	7.79748	3.1974	0.715502	3.1974
sulfate assimilation pathway	0.0595663	0.0887259	0.482831	1.28697	0.0559869	0.149231	0.482831	1.30593	0.0559934	0.151448	0.207944	3.204	2.06642	0.429361	0.0638553	0.142473	0.0459336	0.141193	7.53946e-08	1.41956	7.53946e-08	3.00245	2.29696	1.02543	2.29696	1.07739	0.10844	0.109366	6.48063	6.48063	0.787249	1.72987	8.55296	0.874964	0.848981	6.31969	6.31969	3.21994	0.65631	3.21994
de novo biosynthesis of pyrimidine deoxyribonucleotides	0.100773	0.0803435	1.04282	1.36258	0.12092	0.157998	1.04282	1.38587	0.120934	0.160718	2.65985	3.68272	2.68805	0.605816	0.104167	0.150981	0.111314	0.111796	0.983678	1.46295	1.39175	3.26664	2.55851	1.00261	2.55851	1.00261	0.160196	0.117069	6.58977	6.58977	0.684889	2.56707	7.57714	0.839428	0.628775	6.41129	6.89997	3.25973	0.655001	3.25973
glycerol biosynthesis	0.107754	0.0784023	0.949834	1.38886	0.110138	0.161046	0.949834	1.37169	0.110151	0.159073	2.82038	3.04244	2.41493	0.777785	0.0725813	0.130459	0.0987183	0.123615	0.862247	1.52675	0.990451	3.03664	3.29805	1.38552	3.29805	1.38552	0.158475	0.105232	6.58586	6.58586	0.757463	2.12372	7.36096	0.875507	0.698788	6.51828	8.05541	3.26498	0.775883	3.26498
isoleucine degradation	0.0973221	0.0991178	0.715102	1.40499	0.08292	0.162916	0.708497	1.39217	0.0821637	0.161448	3.06671	3.44855	0.570835	0.636881	0.132345	0.158999	0.123225	0.151444	0.619905	1.49814	1.04215	2.70165	2.56377	1.40519	2.56377	1.40519	0.130866	0.117486	6.37595	6.41382	0.733183	1.20175	7.06445	0.791689	0.659029	6.24375	8.1516	3.41638	0.797349	3.41638
non-oxidative branch of the pentose phosphate pathway	0.106288	0.0828304	0.695406	1.32293	0.0806361	0.153401	0.695406	1.3468	0.0806455	0.156186	3.63188	3.7299	0.00343743	0.454904	0.064441	0.151067	0.154516	0.126982	1.10366e-07	1.53409	1.26452	3.04994	2.99846	0.623948	2.99846	0.623948	0.137339	0.108295	6.44277	6.44277	0.791527	1.04202	3.74959	0.897015	0.815679	5.98322	6.92574	3.43892	0.737352	3.43892
leucine degradation	0.107574	0.0996552	0.816151	1.40075	0.0946372	0.162424	0.816151	1.38534	0.0946482	0.160657	2.76022	3.43049	0.576458	0.647762	0.127354	0.157936	0.141992	0.150603	0.668178	1.48605	1.21006	2.72947	2.70931	1.3491	2.70931	1.3491	0.142254	0.11892	6.22642	6.22642	0.726824	1.21287	7.43769	0.766683	0.662392	6.01546	7.99288	3.44353	0.788453	3.44353
valine degradation	0.098468	0.0960406	0.77599	1.3765	0.0899803	0.159613	0.765159	1.35965	0.0887347	0.157677	2.92249	3.40434	0.518246	0.661348	0.133348	0.157654	0.117326	0.147991	0.656264	1.47547	1.09335	2.6401	2.59882	1.33808	2.59882	1.33808	0.132587	0.117573	6.31317	6.36687	0.746642	1.19607	7.2446	0.788742	0.692004	6.15355	8.15091	3.47092	0.794788	3.47092
acetoin biosynthesis	0.0427437	0.0951123	3.06003	1.44639	0.354827	0.167717	3.09082	1.45862	0.358439	0.169154	0	3.46587	3.24706	0.65975	0.13963	0.147045	0.133416	0.164979	2.56456	1.5312	3.80862	3.44966	3.09082	1.34995	3.09082	1.34995	0.102141	0.13092	3.59576	3.59576	0.62989	3.33708	8.62227	0.746835	0.515732	2.35638	5.92917	3.59576	0.631309	3.59576
lipases biosynthesis	0.0886962	0.0740782	2.32067	1.39138	0.269095	0.161338	2.59068	1.49382	0.300438	0.173236	9.7334e-08	3.15486	1.58124	0.813351	0.14308	0.135129	0.130697	0.0893691	2.32504	1.47952	3.71999	3.39203	3.4365	1.04791	3.4365	1.04791	0.117828	0.0974311	4.59911	5.08473	0.517148	1.44391	8.62227	0.509695	0.452833	3.42295	5.23659	3.59964	0.613189	3.59964
protein modifications	0.168039	0.0682464	2.21288	1.01659	0.256596	0.117879	2.2839	1.09391	0.264862	0.12686	3.81148	3.14997	1.5698	0.566642	0.217875	0.127777	0.194444	0.0927297	2.0051	1.0867	2.86441	3.50371	2.59189	0.896224	2.59189	0.896224	0.153948	0.106597	4.10099	4.16685	0.705967	2.18919	5.3181	0.674563	0.603901	3.87749	5.94156	3.7169	0.772481	3.7169
phenylalanine degradation	0.104996	0.0971833	1.21905	1.40114	0.141356	0.16247	1.20813	1.39281	0.140106	0.161523	3.53022	3.52337	0.313637	0.573456	0.133444	0.159588	0.140723	0.143502	1.10671	1.54926	1.10192	2.53329	2.5388	1.47527	2.5388	1.47527	0.129604	0.118085	6.05216	6.0969	0.732845	1.10683	6.21068	0.819338	0.648989	5.89556	8.21763	3.77708	0.796315	3.77708
tryptophan degradation	0.104996	0.0971833	1.21905	1.40114	0.141356	0.16247	1.20813	1.39281	0.140106	0.161523	3.53022	3.52337	0.313637	0.573456	0.133444	0.159588	0.140723	0.143502	1.10671	1.54926	1.10192	2.53329	2.5388	1.47527	2.5388	1.47527	0.129604	0.118085	6.05216	6.0969	0.732845	1.10683	6.21068	0.819338	0.648989	5.89556	8.21763	3.77708	0.796315	3.77708
salvage pathways of adenine, hypoxanthine, and their nucleosides	0.121134	0.0686675	2.58876	1.54407	0.300181	0.179043	2.59508	1.57708	0.300949	0.182892	0.17028	3.78959	0.17028	0.232693	0.105168	0.153872	0.180536	0.102688	2.20615	1.80178	3.06891	3.24566	2.9284	1.04814	2.9284	1.04814	0.15044	0.109537	5.05932	5.06466	0.688547	1.01823	1.01823	0.911952	0.569566	3.59538	5.44543	3.79624	0.711899	3.79624
folate transformations	0.111499	0.0927534	1.5092	1.48179	0.175	0.171821	1.50084	1.49784	0.174051	0.173703	2.90768	3.41058	1.44715	0.581641	0.102753	0.143242	0.137618	0.136208	1.20533	1.62112	2.04785	2.91486	2.43488	1.38967	2.43488	1.39163	0.146858	0.122694	5.4207	5.4207	0.664653	1.60262	7.11103	0.7855	0.628263	5.05142	6.59057	3.83234	0.656847	3.83234
folate interconversions	0.110166	0.0907773	1.55652	1.50512	0.180487	0.174527	1.55777	1.52316	0.180653	0.176639	3.47005	3.62497	1.4206	0.645491	0.105124	0.146063	0.13458	0.133182	1.38546	1.6281	2.24688	2.94131	2.42628	1.38784	2.42628	1.38961	0.140345	0.12152	5.33438	5.33438	0.66333	1.43512	6.38784	0.758891	0.638089	4.88342	6.37448	3.88506	0.654429	3.88506
mannose degradation	0.19135	0.0764539	0.574127	1.39912	0.0665732	0.162236	0.574127	1.4192	0.0665809	0.164583	1.94551	3.29272	1.17821	0.809281	0.0789064	0.14708	0.218152	0.10406	0.574127	1.75666	0.409429	3.53259	3.03997	0.997018	3.03997	0.997018	0.234096	0.122893	7.10082	7.10082	0.693699	2.22372	7.75221	0.814828	0.610215	7.10082	8.43917	3.97287	0.751863	3.97287
glycogen catabolism	0.0588838	0.0747091	1.06624e-07	1.39627	1.23636e-08	0.161905	1.06624e-07	1.34955	1.23651e-08	0.156506	0	2.94687	0	0.371996	0.135221	0.152654	0.0757784	0.115764	1.06624e-07	1.64475	1.06624e-07	3.34328	1.77329	1.05311	1.77329	1.05311	0.0852788	0.0940932	7.52366	7.52366	0.757703	1.04106	8.62227	0.718023	0.806046	7.52366	7.52366	4.18358	0.735848	4.18358
glutathione biosynthesis	0	0.0741253	0	1.24898	0	0.144826	0	1.35251	0	0.156849	0	1.82827	0	0.616211	0	0.118634	0	0.0925191	0	1.41189	0	2.98852	0	0.846222	0	0.846222	0	0.109414	7.52366	7.52366	0.623651	2.65869	2.65869	1	0.538168	7.52366	7.52366	4.21555	0.699301	4.21555
superpathway of glutamate biosynthesis	0.156847	0.0915443	1.48134	1.22405	0.17177	0.141936	1.48134	1.21858	0.17179	0.141318	9.7334e-08	2.97773	0.236007	0.758777	0.130059	0.156371	0.15321	0.133301	1.24632	1.32776	0.804719	2.74451	3.29538	1.23099	3.29538	1.23099	0.232179	0.124822	6.14102	6.14102	0.750388	1.14661	8.62227	0.756498	0.731803	5.88561	7.81755	4.22828	0.767821	4.22828
methylglyoxal catabolism	0.0844387	0.068111	0.191138	1.17022	0.0221635	0.135694	0.191138	1.23766	0.0221661	0.14353	3.57382	3.54327	0	0.571893	0.110635	0.162904	0.162111	0.0835731	9.7334e-08	1.43164	9.7334e-08	2.95297	2.57767	0.871263	2.57767	0.871263	0.104177	0.113777	7.65882	7.65882	0.799019	1.04106	6.0952	0.699379	0.77074	7.52366	7.52366	4.28375	0.852671	4.28375
polyamine degradation	0.077511	0.09163	0.326753	1.4861	0.0378888	0.172322	0.326753	1.50457	0.0378932	0.174484	0	3.7589	0	0.232821	0	0.170961	0.0799976	0.142256	0.326753	1.46631	0.326753	2.73497	2.07446	1.33153	2.07446	1.33153	0.105876	0.105366	7.46703	7.46703	0.840668	1.04106	1.04106	1	0.797839	7.46703	7.46703	4.30224	0.850269	4.30224
triglyceride biosynthesis	0.173987	0.0829393	1.47896	1.03634	0.171493	0.12017	1.47896	1.03464	0.171513	0.119986	0	3.12162	1.05892	0.73172	0.14082	0.113548	0.163392	0.111665	1.06862	1.08561	1.06862	3.18568	2.50733	0.86956	2.50733	0.869495	0.294383	0.135272	5.40432	5.40432	0.719095	2.03778	8.62227	0.816649	0.630958	4.09871	4.09871	4.34198	0.685179	4.34198
phosphatidylinositol phosphate biosynthesis	0.141841	0.0658726	1.32546	1.23163	0.153695	0.142814	0.901237	1.25004	0.104515	0.144966	1.63019	2.73942	1.3922	0.637581	0.153457	0.10544	0.1452	0.0728953	0.872276	1.30759	1.60393	3.61661	3.20823	0.826711	3.2232	0.826711	0.251436	0.104942	6.63286	6.23441	0.648137	1.77097	8.24558	0.655079	0.553344	5.78117	6.72842	4.35958	0.692681	4.3831
asparagine degradation	0.163914	0.103232	1.66247	1.42309	0.192772	0.165015	1.66247	1.46428	0.192795	0.169811	3.85445	4.22852	2.88441	1.06396	0.232488	0.181191	0.1404	0.142275	1.66247	1.5651	1.66247	2.94567	3.31113	1.16976	3.31113	1.16976	0.213131	0.112024	7.26423	7.26423	0.730966	2.48271	4.44027	0.619156	0.771847	7.26423	7.26423	4.40451	0.796787	4.40451
nicotinamide riboside salvage pathway I	0.0720875	0.0763553	0.758696	1.38016	0.087975	0.160037	0.758696	1.39945	0.0879852	0.162293	0.41514	3.91237	0.41514	0.346855	0.143889	0.173153	0.052043	0.104565	6.88255e-08	1.51785	1.08545	3.02321	2.44006	0.984799	2.44006	0.984799	0.156397	0.119433	6.85617	6.85617	0.764444	0.754215	0.754215	0.745638	0.787973	6.31969	7.85475	4.47836	0.760124	4.47836
lipid-linked oligosaccharide biosynthesis	0.0647432	0.0837712	0.69388	1.02939	0.0804591	0.119364	1.14656	1.10943	0.132965	0.128659	4.42906e-07	3.1626	0.487941	0.748033	0.0841381	0.126043	0.100531	0.105444	0.682418	1.16155	0.679955	3.44643	0.598698	0.865067	0.598698	0.865067	0.125381	0.129767	5.57545	5.73084	0.863052	3.02538	8.62227	0.953429	0.744001	6.58845	8.46501	4.50487	0.831326	4.50487
inositol phosphate biosynthesis	0.136089	0.063606	0.676418	1.30904	0.0784344	0.15179	0.676418	1.32922	0.0784435	0.154149	2.72333	3.97325	0.454202	0.391607	0.173077	0.166388	0.142665	0.0812304	0.366498	1.41557	0.383838	2.36565	3.13911	1.08516	3.13911	1.08838	0.188217	0.108163	7.08425	7.08425	0.557649	0.72437	1.69474	0.674757	0.422781	6.76385	8.55917	4.55874	0.628075	4.55874
allantoin degradation	0.084267	0.0904295	0.217835	1.34716	0.0252592	0.15621	0.217835	1.37837	0.0252621	0.159849	3.561	4.15448	0.409197	0.637878	0.112678	0.195033	0.174509	0.121582	0	1.56284	0	2.991	0.998766	1.19742	0.998766	1.19742	0.0819239	0.10261	6.90753	6.90753	0.664072	0.275532	1.96025	0.588951	0.713989	6.83051	6.83051	4.69872	0.662272	4.69872
fatty acid biosynthesis, initial steps	0.0703767	0.0764418	1.04103	1.18177	0.120713	0.137033	1.04103	1.1904	0.120727	0.138049	2.11595	2.40374	2.15682	0.844407	0.0952978	0.128969	0.0790209	0.136181	0.478471	1.225	1.08401	2.33809	3.00725	1.40915	3.00725	1.40915	0.113687	0.0966112	6.50603	6.50603	0.756192	2.53707	7.90352	0.838593	0.805928	5.50043	8.26014	4.70878	0.694717	4.70878
pyruvate dehydrogenase complex	0.0997433	0.0752725	0.839031	1.50371	0.0972903	0.174364	0.839031	1.5006	0.0973015	0.174023	9.7334e-08	2.60184	1.2388	0.681483	0.0390157	0.123849	0.180752	0.125907	0.334643	1.69894	0.334643	2.95879	3.03002	1.29073	3.03002	1.30253	0.17055	0.104906	7.12914	7.12914	0.769806	6.10672	8.62227	0.929126	0.739482	5.47609	5.47609	4.8167	0.656138	4.8167
threonine degradation	0	0.0946319	0	1.56466	0	0.181431	0	1.58894	0	0.184268	0	3.42831	0	0.780709	0	0.164562	0	0.150244	0	1.74473	0	2.99353	0	1.55687	0	1.55687	0	0.093662	5.18829	5.18829	0.717502	1.04106	8.62227	0.576546	0.641389	5.18829	8.62227	4.8846	0.891341	4.8846
homocysteine and cysteine interconversion	0	0.075546	0	1.17684	0	0.136461	0	1.20004	0	0.139167	0	3.8357	0	0.205048	0	0.129323	0	0.121558	0	1.15753	0	3.23374	0	1.31302	0	1.31302	0	0.100727	5.25498	5.25498	0.891258	1.05441	1.05441	0.890335	0.876323	5.25498	5.25498	4.8846	0.905047	4.8846
cysteine biosynthesis from homocysteine	0	0.0959575	0	1.50538	0	0.174557	0	1.4993	0	0.173872	0	3.14188	0	0.337495	0	0.148551	0	0.15157	0	1.55941	0	3.00041	0	1.59031	0	1.59031	0	0.0927039	6.13737	6.13737	0.843631	1.04106	8.62227	0.874637	0.795666	6.13737	8.62227	4.8846	0.92194	4.8846
cysteine biosynthesis/homocysteine degradation	0	0.0959575	0	1.50538	0	0.174557	0	1.4993	0	0.173872	0	3.14188	0	0.337495	0	0.148551	0	0.15157	0	1.55941	0	3.00041	0	1.59031	0	1.59031	0	0.0927039	6.13737	6.13737	0.843631	1.04106	8.62227	0.874637	0.795666	6.13737	8.62227	4.8846	0.92194	4.8846
glutathione-glutaredoxin redox reactions	0.128567	0.0773081	1.45511	1.26306	0.168728	0.146459	1.45511	1.29243	0.168747	0.149882	4.03849	3.78093	0.666319	0.665593	0.197002	0.189617	0.201832	0.108336	2.00746	1.51527	2.00746	3.18584	2.57215	1.05524	2.57215	1.0744	0.186958	0.106504	5.9969	5.9969	0.654679	0.924469	5.76663	0.623315	0.581709	3.8932	3.8932	5.0397	0.702107	5.0397
removal of superoxide radicals	0.0669859	0.0811113	0.685627	1.29042	0.0795022	0.149631	0.685627	1.32787	0.0795115	0.153991	9.7334e-08	3.31148	1.06776	0.879682	0.110946	0.158636	0.10243	0.119827	0.635821	1.42809	0.798849	3.20289	1.95424	1.0014	1.95424	1.0014	0.0644373	0.115718	7.27321	7.27321	0.76087	1.96536	8.62227	0.711837	0.690933	7.20563	7.32116	5.31639	0.865467	5.31639
2-ketoglutarate dehydrogenase complex	0.0599962	0.0807374	0.191138	1.62941	0.0221635	0.188939	0.191138	1.60765	0.0221661	0.186438	0	2.5594	9.7334e-08	1.02883	0.0162057	0.126841	0.151741	0.128704	0.612488	1.76001	0.612488	3.2051	1.8249	1.59665	1.8249	1.6062	0.136048	0.105362	7.65882	7.65882	0.727212	7.52366	8.62227	0.930666	0.669421	7.52366	7.52366	5.34833	0.606283	5.34833
chorismate biosynthesis	0.0738206	0.0917926	0.690892	1.37022	0.0801127	0.158884	0.690892	1.38797	0.080122	0.160962	3.69582	3.66387	0.00305733	0.262907	0.0850355	0.163497	0.0818654	0.163294	0	1.49823	0	2.80288	1.98637	1.3643	1.98637	1.36517	0.089993	0.100925	6.62199	6.62199	0.757279	1.04181	3.98931	0.876883	0.813678	6.13737	6.13737	5.37484	0.697936	5.37484
D-erythroascorbic acid biosynthesis	0.0732355	0.0899988	1.66922	1.26051	0.193556	0.146163	1.66922	1.28169	0.193578	0.148637	4.03849	4.15197	0.464675	0.952508	0.080147	0.197938	0.070998	0.132594	0	1.2997	2.61402	3.37408	1.66922	1.30206	1.66922	1.30206	0.0748559	0.107467	5.56849	5.56849	0.633616	0.383914	2.91098	0.420674	0.603571	3.0771	6.77388	5.56849	0.772844	5.56849
aspartate biosynthesis	0.135552	0.0845911	1.77014	1.32689	0.205257	0.15386	1.77014	1.36205	0.205281	0.157955	9.7334e-08	2.51854	1.18043	0.941599	0.165499	0.14916	0.136604	0.134679	2.12751	1.37916	2.12751	2.84779	1.59542	1.42907	1.59542	1.42907	0.169906	0.104266	5.78839	5.78839	0.715321	2.22149	8.62227	0.786181	0.636667	4.44904	4.44904	5.67287	0.759716	5.67287
glycogen biosynthesis	0.0647006	0.0772161	0.716704	1.42421	0.0831057	0.165144	0.716704	1.28699	0.0831154	0.149251	3.75452	4.05342	0.482905	0.471308	0.250447	0.212366	0.0940603	0.0991908	0	1.6633	0	3.38857	1.39308	0.814036	1.39308	0.813948	0.0790123	0.109307	6.49572	6.49572	0.840997	0.646774	2.92114	0.737145	0.852838	6.13737	6.13737	5.69013	0.869933	5.69013
superpathway of histidine, purine, and pyrimidine biosynthesis	0.0879685	0.0756202	0.731497	1.32656	0.0848211	0.153822	0.731497	1.34978	0.0848309	0.156532	0	3.8059	0	0.231948	0	0.168828	0.118993	0.105165	0.731497	1.50195	0.731497	2.81703	1.6367	0.969058	1.6367	0.969058	0.0588268	0.110652	6.49598	6.49598	0.891963	1.04106	1.04106	1	0.830639	6.49598	6.49598	5.85551	0.958403	5.85551
proline utilization	0	0.0850654	0	1.15582	0	0.134023	0	1.11018	0	0.128746	0	2.58962	0	0.639186	0	0.122465	0	0.137545	0	1.25046	0	2.92825	0	1.02615	0	1.02615	0	0.105546	7.92913	7.92913	0.906318	3.95883	8.62227	0.834379	0.968493	7.92913	7.92913	5.91422	0.843426	5.91422
hexaprenyl diphosphate biosynthesis	0.0535642	0.0654723	0.953297	1.22433	0.11054	0.141967	0.953297	1.22872	0.110553	0.142493	0	2.08901	0.253309	0.73877	0.128036	0.148157	0.0287706	0.103754	0	1.3366	1.29287	3.32122	1.4676	0.912755	1.4676	0.912755	0.0728178	0.109761	6.76158	6.76158	0.687446	1.16772	8.62227	0.726161	0.580941	5.98322	7.56665	6.13169	0.856501	6.13169
glycine biosynthesis from serine	0	0.0929254	0	1.39593	0	0.161866	0	1.47839	0	0.171448	0	3.73864	0	0.349645	0	0.147089	0	0.139615	0	1.54025	0	6.1013e-07	0	1.38503	0	1.38503	0	0.105841	6.67636	6.67636	0.918572	1.04106	8.62227	0.623911	0.912362	6.42505	8.62227	6.67636	1	6.67636
serine biosynthesis from glyoxylate	0	0.0929254	0	1.39593	0	0.161866	0	1.47839	0	0.171448	0	3.73864	0	0.349645	0	0.147089	0	0.139615	0	1.54025	0	6.1013e-07	0	1.38503	0	1.38503	0	0.105841	6.67636	6.67636	0.918572	1.04106	8.62227	0.623911	0.912362	6.42505	8.62227	6.67636	1	6.67636
fructose degradation	0	0.0695274	0	1.35385	0	0.156987	0	1.36615	0	0.158431	0	2.53294	0	0.823389	0	0.142196	0	0.0961115	0	1.71257	0	3.41695	0	0.971191	0	0.971191	0	0.111222	7.92913	7.92913	0.843269	3.40192	8.62227	0.79422	0.744462	7.92913	8.62227	7.01284	1	7.01284
glycine cleavage complex	0.061114	0.0845877	9.7334e-08	1.62619	1.12864e-08	0.188566	9.7334e-08	1.61656	1.12877e-08	0.187471	0	2.56849	9.7334e-08	0.942264	0.0357284	0.122163	0.0970033	0.133879	1.37651e-07	1.85397	1.37651e-07	2.91624	1.37651e-07	1.36136	1.37651e-07	1.37105	0.0858044	0.105051	7.52366	7.52366	0.766617	7.52366	8.62227	0.898038	0.746694	7.23598	7.23598	7.23598	0.687046	7.23598
fatty acid elongation, saturated	0.0392335	0.0729695	0.73174	1.20145	0.0848493	0.139315	0.73174	1.21412	0.0848591	0.1408	1.85141	2.52837	2.88683	0.881067	0.112451	0.133745	0.0642684	0.140422	0.593779	1.27471	1.09542	2.51046	0.73174	1.39243	0.73174	1.39243	0.0370183	0.0870366	7.35064	7.35064	0.811719	3.59889	8.08782	0.840768	0.825611	5.26248	8.30605	7.35064	0.794296	7.35064
trehalose biosynthesis	0	0.0511905	0	1.11873	0	0.129722	0	1.12401	0	0.13035	0	1.8523	0	0.319057	0	0.122567	0	0.109217	0	1.13936	0	3.43187	0	1.03323	0	1.03323	0	0.082892	7.52366	7.52366	0.87759	7.23598	8.62227	0.924782	0.847999	6.67636	6.67636	7.52366	0.875989	7.52366
chitin biosynthesis	0.0246109	0.0678453	0.191138	1.30633	0.0221635	0.151476	0.191138	1.24431	0.0221661	0.144302	0	4.07282	2.65788	0.694949	0.0150174	0.120655	0.038946	0.0586216	0	1.50624	0	3.23887	9.7334e-08	0.860921	9.7334e-08	0.860921	0.081684	0.111615	7.65882	7.65882	0.825609	4.40993	8.62227	0.81289	0.788138	5.84968	8.62227	7.52366	0.884481	7.52366
trehalose degradation	0	0.0614332	0	1.31141	0	0.152066	0	1.33114	0	0.154371	0	3.59812	0	0.759123	0	0.131389	0	0.125818	0	1.4689	0	3.21737	0	0.726702	0	0.726702	0	0.079289	7.52366	7.52366	0.816012	1.04106	8.62227	0.554246	0.918488	7.52366	7.52366	7.52366	0.891092	7.52366
acetoin biosynthesis II	0.0488745	0.0893339	1.29779e-07	1.46429	1.50485e-08	0.169793	1.29779e-07	1.45678	1.50503e-08	0.168941	3.57382	3.58203	0.00629194	0.527353	0.0561397	0.157895	0.0988965	0.128364	0	1.64787	0	2.31933	1.29779e-07	1.62313	1.29779e-07	1.62313	0	0.102435	7.52366	7.52366	0.911669	1.04551	6.0952	0.881257	0.828776	7.23598	8.62227	7.52366	1	7.52366
fatty acid elongation, unsaturated	0.0130243	0.0773763	0.580115	1.19702	0.0672675	0.138801	0.580115	1.21095	0.0672753	0.140432	2.67978	2.70733	0	0.710687	0.0911648	0.137771	0.0509445	0.139589	0.543565	1.34966	1.58554	2.85852	0.580115	1.35363	0.580115	1.35363	0.0250496	0.087847	7.65566	7.65566	0.794374	1.67434	7.35901	0.80661	0.768215	4.84426	7.87484	7.65566	0.818435	7.65566
glutamate biosynthesis from ammonia	0	0.0891703	0	1.25602	0	0.145642	0	1.26166	0	0.146313	0	3.44053	0	0.55341	0	0.136236	0	0.147576	0	1.25266	0	2.83671	0	1.12413	0	1.12413	0	0.0943411	7.92913	7.92913	0.840995	1.05441	8.62227	0.772928	0.776561	6.05732	8.62227	7.92913	0.971881	7.92913
tyrosine degradation	0	0.0786044	0	1.41685	0	0.164292	0	1.43813	0	0.166778	0	3.71649	0	0.217194	0	0.158422	0	0.133071	0	1.64237	0	3.25542	0	1.45059	0	1.45059	0	0.101031	7.92913	7.92913	0.828151	1.04106	1.04106	0.847383	0.527116	5.62654	8.62227	7.92913	0.987107	7.92913
acetate utilization	0	0.0644891	0	1.28484	0	0.148984	0	1.30421	0	0.151247	0	2.57939	0	1.01706	0	0.127548	0	0.108539	0	1.41298	0	2.92442	0	0.911462	0	0.911462	0	0.0801639	7.92913	7.92913	0.873552	3.40192	8.62227	0.776919	0.836314	7.52366	7.52366	7.92913	1	7.92913
chitosan biosynthesis	0	0.0546493	0	1.37172	0	0.159059	0	1.36896	0	0.158757	0	0.948514	0	0.441814	0	0.0465461	0	0.0819134	0	1.37403	0	3.2572	0	0.859849	0	0.859849	0	0.0827012	8.62227	8.62227	1	8.62227	8.62227	1	1	7.01284	8.62227	7.92913	1	7.92913
thioredoxin system	0	0.0752616	0	1.09942	0	0.127484	0	1.10296	0	0.127909	0	3.57135	0	0.32183	0	0.139685	0	0.113116	0	1.34749	0	4.44233e-07	0	0.939265	0	0.939265	0	0.103326	7.92913	7.92913	0.847623	1.04106	8.62227	0.874637	0.747619	7.92913	8.62227	7.92913	1	7.92913
S-adenosylmethionine biosynthesis	0	0.0893244	0	1.6836	0	0.195222	0	1.32027	0	0.15311	0	3.65497	0	0.490537	0	0.228045	0	0.130861	0	1.9971	0	3.2133	0	0.941965	0	0.941965	0	0.133552	7.92913	7.92913	0.897285	0.0553384	0.0553384	0.451673	0.803258	7.92913	8.62227	7.92913	1	7.92913
